# Supplementary material for: In vivo evolution of an emerging zoonotic bacterial pathogen in an immunocompromised human host
Source: Nat Commun. 2021 Jul 23;12:4495. doi: 10.1038/s41467-021-24668-7 (PMC8302680; doi:10.1038/s41467-021-24668-7)
Supplement: Supplementary file 7 — Supplementary Data 4 [file 41467_2021_24668_MOESM7_ESM.xlsx]

## Sheet: Pseudogenes
Supplementary Data 4. Pseudogenes identified in patient isolates
B. hinzii Pseudogenes	Gene name (Prokka)	Function (Prokka)	Isolate
A_00014	dmsA	Dimethyl sulfoxide/trimethylamine N-oxide reductase	1B1b,1B1a
A_00126	hisC2	Histidinol-phosphate aminotransferase 2	3G1
A_00140	gltB	Ferredoxin-dependent glutamate synthase 1	2G2
A_00158	A_00158	hypothetical protein	5G1b,5G1a
A_00177	A_00177	hypothetical protein	3B1
A_00227	A_00227	hypothetical protein	5G1b,5G1a
A_00238	A_00238	hypothetical protein	6G1a
A_00287	trxB_1	Thioredoxin reductase	5G1b,5G1a
A_00328	A_00328	hypothetical protein	4G1b
A_00379	apt	Adenine phosphoribosyltransferase	6G1b,5G1b,5G1a
A_00380	dmlR_1	HTH-type transcriptional regulator DmlR	3B1
A_00381	A_00381	hypothetical protein	5G1b
A_00450	hsrA_1	putative transport protein HsrA	6G1b
A_00462	smf-1_1	Major fimbrial subunit SMF-1	2B2b,2B1,2B2a
A_00481	A_00481	putative acyl-CoA dehydrogenase fadE25	1B1b,1B1a
A_00501	A_00501	hypothetical protein	6G1a
A_00509	adoK	Adenosine kinase	5G1b, 6G1b,5G1a
A_00559	A_00559	hypothetical protein	1G1
A_00572	tdh_1	L-threonine 3-dehydrogenase	3G1
A_00608	A_00608	hypothetical protein	3G2
A_00627	A_00627	putative glycosyltransferase	4G1d,4G1a,4G1b,4G1c
A_00662	A_00662	hypothetical protein	3G3,3G2,2B3,1G1,7B1
A_00678	A_00678	hypothetical protein	1G1
A_00714	fadD_1	Long-chain-fatty-acid--CoA ligase	3G2
A_00725	A_00725	hypothetical protein	2B2b
A_00728	A_00728	hypothetical protein	1B1b,1B1a
A_00729	A_00729	hypothetical protein	1B1b,1B1a
A_00743	tdh_2	L-threonine 3-dehydrogenase	1B1b,1B1a,5G1b,5G1a,2B2a,6G1b
A_00750	tag	DNA-3-methyladenine glycosylase 1	3B1
A_00760	artM_1	Arginine transport ATP-binding protein ArtM	3B1
A_00767	nagK_1	Fumarylpyruvate hydrolase	2B2a
A_00799	fumB_1	Fumarate hydratase class I, anaerobic	1B1b,1B1a
A_00816	A_00816	hypothetical protein	4G1b
A_00819	ggt	Glutathione hydrolase proenzyme	2B2a
A_00821	A_00821	hypothetical protein	3G3
A_00868	lptB_6	Lipopolysaccharide export system ATP-binding protein LptB	3B1
A_00895	A_00895	3-alpha-(or 20-beta)-hydroxysteroid dehydrogenase	3B1
A_01024	eno_1	Enolase	5G1b
A_01028	A_01028	hypothetical protein	1B1b,1B1a
A_01045	A_01045	hypothetical protein	8B1,2B3,7B1
A_01067	A_01067	hypothetical protein	3G3,3G2
A_01122	A_01122	putative transporter	2B2b
A_01140	A_01140	putative SURF1-like protein	1G2
A_01152	glnE	Bifunctional glutamine synthetase adenylyltransferase/adenylyl-removing enzyme	2G1,3B1,1G2,5G1a,5G1b,6G1b,6G1a
A_01166	ectB	Diaminobutyrate--2-oxoglutarate transaminase	3G1
A_01169	A_01169	hypothetical protein	2B2b,2B1,4G1b,2B2a
A_01183	A_01183	hypothetical protein	1G2
A_01220	kefC_2	Glutathione-regulated potassium-efflux system protein KefC	1G1
A_01226	rhtB_2	Homoserine/homoserine lactone efflux protein	3B1
A_01238	cheB_2	Protein-glutamate methylesterase/protein-glutamine glutaminase	1G2
A_01240	gsiB_2	Glutathione-binding protein GsiB	3B1
A_01274	mfd	Transcription-repair-coupling factor	3B1,4G1b
A_01368	ltaE	Low specificity L-threonine aldolase	1B1b
A_01369	A_01369	2 genes	4G1d,4G1a, 4G1c, 4G1b
A_01370	A_01370	hypothetical protein	3B1
A_01376	iaaA	Isoaspartyl peptidase	6G1a
A_01449	A_01449	hypothetical protein	1B1b,1B1a
A_01455	btuD_9	Vitamin B12 import ATP-binding protein BtuD	2B2a
A_01456	A_01456	hypothetical protein	1B1b,1B1a
A_01552	ydcV_1	Inner membrane ABC transporter permease protein YdcV	6G1b,5G1b,5G1a
A_01557	aidB	Putative acyl-CoA dehydrogenase AidB	6G1a
A_01570	mshA_4	D-inositol-3-phosphate glycosyltransferase	3G2
A_01587	A_01587	hypothetical protein	3B1
A_01592	thadh	L-threo-3-hydroxyaspartate ammonia-lyase	3B1
A_01623	A_01623	hypothetical protein	4G1b
A_01631	wecH	O-acetyltransferase WecH	2B2b,2B2a
A_01660	A_01660	putative FAD-linked oxidoreductase	3G3
A_01678	pncA	Nicotinamidase	1B1b
A_01689	egtB	Hercynine oxygenase	3G2
A_01702	rnr	Ribonuclease R	3G1
A_01747	pbpC	Penicillin-binding protein 1C	4G1d,4G1a,4G1b,4G1c
A_01803	dadA1_1	D-amino acid dehydrogenase 1	2B2b,2B1,2B2a
A_01808	araC	L-arabonate dehydratase	2G2,3B1
A_01841	gsiA_4	Glutathione import ATP-binding protein GsiA	1B1b,1B1a
A_01849	mexB	Multidrug resistance protein MexB	2B2b,2B2a
A_01858	sasA_4	Adaptive-response sensory-kinase SasA	8B1
A_01871	cheA	Chemotaxis protein CheA	4G1d,4G1a,4G1b,4G1c
A_01880	flhA_2	Flagellar biosynthesis protein FlhA	2B2b
A_01973	tcyC_2	L-cystine import ATP-binding protein TcyC	4G1b
A_01996	phrB	Deoxyribodipyrimidine photo-lyase	3B1
A_02007	A_02007	hypothetical protein	4G1d,4G1a,4G1b,4G1c
A_02008	A_02008	hypothetical protein	3G3
A_02041	gsiB_4	Glutathione-binding protein GsiB	6G1a
A_02046	A_02046	hypothetical protein	3B1
A_02051	hsrA_2	putative transport protein HsrA	6G1a
A_02072	A_02072	hypothetical protein	1B1b,2G1,2G2,1B1a,4G1a,4G1b,4G1c,3G1,3G3,3G2,2B2b,1G2,2B1,2B2a,4G1d,3B1,5G1a,5G1b,6G1b,6G1a
A_02079	A_02079	hypothetical protein	3G2
A_02091	A_02091	hypothetical protein	1B1b,1B1a
A_02100	mhbM	3-hydroxybenzoate 6-hydroxylase	1G1
A_02105	A_02105	hypothetical protein	3G2
A_02114	A_02114	2-dehydropantoate 2-reductase	5G1b
A_02117	A_02117	hypothetical protein	2G1
A_02174	pgi_1	Glucose-6-phosphate isomerase	1G2
A_02182	A_02182	Glucosamine kinase	6G1b
A_02209	A_02209	hypothetical protein	3G1
A_02236	hyuA	D-hydantoinase	3B1
A_02247	tauD	Alpha-ketoglutarate-dependent taurine dioxygenase	6G1b
A_02281	ntaA_2	Nitrilotriacetate monooxygenase component A	4G1d,4G1c
A_02364	kpsM_2	Polysialic acid transport protein KpsM	3G1
A_02377	A_02377	hypothetical protein	6G1b
A_02392	yhaJ_2	HTH-type transcriptional regulator YhaJ	2B2a
A_02419	glnQ_3	Glutamine transport ATP-binding protein GlnQ	2G1,3G3,3G2
A_02421	glnH_2	Glutamine-binding periplasmic protein	3B1
A_02431	htrE	Outer membrane usher protein HtrE	3B1,8B1
A_02434	A_02434	hypothetical protein	3G1,2G2,3B1,6G1a
A_02444	actP_1	Copper-transporting P-type ATPase	4G1d,4G1a,4G1b,4G1c
A_02452	surE	5'-nucleotidase SurE	3B1
A_02484	dadA1_2	D-amino acid dehydrogenase 1	1B1b
A_02488	murA_2	UDP-N-acetylglucosamine 1-carboxyvinyltransferase	3B1
A_02518	A_02518	hypothetical protein	3B1
A_02522	dnaE2	Error-prone DNA polymerase	2B2b,2B1,2B2a
A_02561	ttr	Acetyltransferase	3B1
A_02578	plcN_2	Non-hemolytic phospholipase C	3B1
A_02585	braC_9	Leucine-, isoleucine-, valine-, threonine-, and alanine-binding protein	1G2
A_02623	A_02623	hypothetical protein	2G2,7B1
A_02629	dctM_4	C4-dicarboxylate TRAP transporter large permease protein DctM	5G1a
A_02632	A_02632	3',5'-nucleoside bisphosphate phosphatase	1B1b,1B1a
A_02635	A_02635	hypothetical protein	1B1b,1B1a
A_02669	lon	Lon protease	2B1
A_02680	A_02680	hypothetical protein	3B1
A_02688	dapE_1	Succinyl-diaminopimelate desuccinylase	1G1
A_02712	A_02712	hypothetical protein	1B1b,1B1a
A_02718	A_02718	hypothetical protein	1B1a
A_02803	leuD1_2	3-isopropylmalate dehydratase small subunit 1	1B1b,1B1a
A_02812	selO	Protein adenylyltransferase SelO	1B1b,1B1a
A_02825	A_02825	hypothetical protein	3G1
A_02829	lon2	Lon protease 2	4G1b
A_02840	fabG2	putative oxidoreductase	3B1
A_02896	tolQ_4	Tol-Pal system protein TolQ	6G1b
A_02945	bcsA	Cellulose synthase catalytic subunit [UDP-forming]	6G1a
A_02951	A_02951	hypothetical protein	3B1
A_02961	A_02961	hypothetical protein	3B1
A_02990	caiA_2	Crotonobetainyl-CoA reductase	2G2
A_03043	A_03043	hypothetical protein	1B1b,1B1a
A_03091	pitA	Low-affinity inorganic phosphate transporter 1	3B1
A_03097	cbpA	Curved DNA-binding protein	1B1a
A_03112	A_03112	hypothetical protein	4G1b
A_03124	dac	D-alanyl-D-alanine carboxypeptidase	1B1b,1B1a
A_03155	cynR_8	HTH-type transcriptional regulator CynR	1B1b,1B1a
A_03157	cdhR_4	HTH-type transcriptional regulator CdhR	1B1b,1B1a
A_03158	rfnT_2	Riboflavin transporter RfnT	3G1
A_03160	appA	Oligopeptide-binding protein AppA	3G2
A_03190	ccoN1_2	Cbb3-type cytochrome c oxidase subunit CcoN1	2B2a
A_03192	A_03192	hypothetical protein	3B1
A_03221	lcfB_2	Long-chain-fatty-acid--CoA ligase	3B1
A_03314	bdlA	Biofilm dispersion protein BdlA	3G1
A_03332	A_03332	hypothetical protein	8B1,2B3
A_03363	A_03363	hypothetical protein	2B2b,2B1,2B2a
A_03465	nhaP2_2	K(+)/H(+) antiporter NhaP2	2G2
A_03570	mutS2	Endonuclease MutS2	1G2
A_03572	actP_2	Cation/acetate symporter ActP	2B2b
A_03576	kdpB_2	Potassium-transporting ATPase ATP-binding subunit	3B1
A_03635	A_03635	hypothetical protein	1B1a
A_03650	A_03650	hypothetical protein	2G1
A_03668	A_03668	hypothetical protein	2B3,7B1
A_03669	A_03669	hypothetical protein	1B1a
A_03691	rhlE_2	ATP-dependent RNA helicase RhlE	1B1b,1B1a
A_03693	A_03693	hypothetical protein	3B1
A_03720	A_03720	hypothetical protein	1B1b,1B1a
A_03727	ettA	Energy-dependent translational throttle protein EttA	3G1
A_03736	A_03736	hypothetical protein	3B1
A_03749	braC_10	Leucine-, isoleucine-, valine-, threonine-, and alanine-binding protein	2G2
A_03766	A_03766	2-ketogluconate reductase	3B1
A_03779	dapE_2	Succinyl-diaminopimelate desuccinylase	1B1b,1B1a
A_03810	pcaB	3-carboxy-cis,cis-muconate cycloisomerase	3B1
A_03821	A_03821	hypothetical protein	1B1a
A_03847	A_03847	hypothetical protein	1B1b,1B1a
A_03850	amnE	4-oxalocrotonate decarboxylase	5G1b
A_03878	A_03878	hypothetical protein	1B1b,1B1a
A_03921	A_03921	hypothetical protein	2B2b,2B1,2B2a
A_03922	A_03922	hypothetical protein	1B1b,1B1a
A_03925	intA_3	Prophage integrase IntA	3B1
A_03929	rplY	50S ribosomal protein L25	1B1b,1B1a
A_03953	asnB_1	Putative asparagine synthetase [glutamine-hydrolyzing]	2B2b,2B2a
A_03964	bauA_2	Beta-alanine--pyruvate aminotransferase	4G1b
A_03990	mshD	Mycothiol acetyltransferase	3G1
A_04037	glpE_1	Thiosulfate sulfurtransferase GlpE	1B1b,1B1a
A_04091	A_04091	hypothetical protein	1B1b,1B1a
A_04122	A_04122	hypothetical protein	3B1
A_04167	A_04167	putative FAD-linked oxidoreductase	1B1b,1B1a
A_04175	gltC_7	HTH-type transcriptional regulator GltC	1B1b,1B1a
A_04189	ampD	1,6-anhydro-N-acetylmuramyl-L-alanine amidase AmpD	4G1b
A_04217	acoR_2	Acetoin catabolism regulatory protein	3B1
A_04230	A_04230	hypothetical protein	2B1
A_04234	A_04234	hypothetical protein	2G2
A_04236	A_04236	hypothetical protein	4G1b
A_04246	A_04246	hypothetical protein	2B2a
A_04248	fhuA_5	Ferrichrome outer membrane transporter/phage receptor	1G2
A_04260	A_04260	hypothetical protein	1B1b,2G2,1B1a
A_04265	queC	7-cyano-7-deazaguanine synthase	1B1a
A_04266	ppc	Phosphoenolpyruvate carboxylase	1B1b,1B1a
A_04291	A_04291	hypothetical protein	7B1
A_04316	A_04316	hypothetical protein	4G1b
A_04333	secD_2	Protein translocase subunit SecD	6G1b,5G1b,5G1a
A_04354	trkH	Trk system potassium uptake protein TrkH	1B1b,1B1a
A_04357	sasA_8	Adaptive-response sensory-kinase SasA	3G2
A_04359	rsmB_2	Ribosomal RNA small subunit methyltransferase B	5G1b, 6G1b,5G1a
A_04430	fur_2	Ferric uptake regulation protein	3B1
A_04503	clsB_2	Cardiolipin synthase B	4G1d,4G1a,4G1b,4G1c
A_04511	steT	Serine/threonine exchanger SteT	3B1
A_04645	cmpR_6	HTH-type transcriptional activator CmpR	2B1
