# Supplementary material for: In vivo evolution of an emerging zoonotic bacterial pathogen in an immunocompromised human host
Source: Nat Commun. 2021 Jul 23;12:4495. doi: 10.1038/s41467-021-24668-7 (PMC8302680; doi:10.1038/s41467-021-24668-7)
Supplement: Supplementary file 9 — Source Data [file 41467_2021_24668_MOESM9_ESM.xlsx]

## Sheet: Fig. 2
Phylogenetic tree of WT dnaQ isolates
((2B3:0.00000100000050002909,8B1:0.00000228570284086035)99:0.00000221353973057033,(1G1:0.00000155030596828583,ancestor_A1:0.00000100000050002909)100:0.00000427770660474206,7B1:0.00000701300754277286);
Phylogenetic tree of E9G dnaQ isolates
(1B1a:0.00002826881387950781,(3B1:0.00023637495270872091,((1G2:0.00004512483649684788,((6G1a:0.00005420457513327208,(2G2:0.00006871213475220291,3G1:0.00005294550954994945)100:0.00000514357197673184)100:0.00000740942889924904,((((2B1:0.00002452742448187362,(2B2b:0.00002483277200286131,2B2a:0.00002412053043167537)100:0.00001738376860285811)100:0.00003054328037157335,(6G1b:0.00002768965059400933,(5G…

## Sheet: Fig. 3c & Sup. Table 6
Mutation counts
Mutational Accumulation	5G1b	5G1a	2B2a	2B2b	2B1	2B3	7B1	2G2	3G1	1B1a	1B1b	3B1	4G1d	4G1c	4G1a	4G1b	1G2	3G3	3G2	2G1	ATCC_51783	ATCC_51784	ATCC_51730
A:T>G:C	58	26	65	29	8	1	1	6	27	2	29	2	26	1	16	9	44	122	62	150	0	1	1
G:C>A:T	31	15	100	30	8	2	1	16	49	6	109	4	16	7	7	8	34	32	32	82	2	1	2
A:T>T:A	14	7	17	10	4	0	1	26	17	5	24	15	20	23	32	6	5	6	5	14	0	0	0
A:T>C:G	19	10	21	11	9	0	1	16	22	6	25	10	10	10	19	8	9	20	6	26	0	0	1
G:C>T:A	17	14	52	17	4	0	0	16	23	14	88	54	33	10	7	7	17	21	12	26	0	1	0
G:C>C:G	0	0	2	0	1	1	0	0	1	1	1	1	0	0	1	0	0	3	0	3	0	0	0
Passages
Isolate	Number of passages
1B1a	4
1B1b	4
1G2	4
2B1	7
2B2a	7
2B2b	6
2G1	6
2G2	36
3B1	4
3G1	6
3G2	4
3G3	20
4G1a	39
4G1b	32
4G1c	29
4G1d	18
5G1a	7
5G1b	7
7B1	113
2B3	113
ATCC_51783	113
ATCC_51784	113
ATCC_51730	113

## Sheet: Fig. 3d
Mutation counts
Patient Isolate SNVs	5G1b	5G1a	6G1b	2B2a	2B2b	2B1	8B1	2B3	7B1	1G1	6G1a	2G2	3G1	1B1a	1B1b	3B1	4G1d	4G1c	4G1a	4G1b	1G2	3G3	3G2	2G1
A:T>G:C	31	21	40	73	71	50	2	0	0	1	60	47	37	56	51	35	105	110	99	148	34	64	76	30
G:C>A:T	42	39	46	94	82	45	13	10	12	2	51	48	44	137	134	93	109	110	92	120	50	73	93	36
A:T>T:A	31	28	32	46	56	50	4	4	6	1	32	48	41	105	104	150	51	51	45	47	31	46	53	23
A:T>C:G	35	35	35	31	31	27	1	0	0	2	35	51	59	122	121	165	47	51	46	47	28	48	62	41
G:C>T:A	50	42	55	64	56	57	13	11	13	1	65	110	85	433	425	547	86	84	75	91	42	101	125	51
G:C>C:G	4	3	3	7	6	5	4	4	6	1	4	2	1	11	11	5	5	5	4	7	3	2	2	5

## Sheet: Fig. 4, 5 & Sup. Fig. 8, 9, 10 
Mutation counts
Patient Isolate SNVs	5G1b	5G1a	6G1b	2B2a	2B2b	2B1	8B1	2B3	7B1	1G1	6G1a	2G2	3G1	1B1a	1B1b	3B1	4G1d	4G1c	4G1a	4G1b	1G2	3G3	3G2	2G1
A:T>G:C	31	21	40	73	71	50	2	0	0	1	60	47	37	56	51	35	105	110	99	148	34	64	76	30
G:C>A:T	42	39	46	94	82	45	13	10	12	2	51	48	44	137	134	93	109	110	92	120	50	73	93	36
A:T>T:A	31	28	32	46	56	50	4	4	6	1	32	48	41	105	104	150	51	51	45	47	31	46	53	23
A:T>C:G	35	35	35	31	31	27	1	0	0	2	35	51	59	122	121	165	47	51	46	47	28	48	62	41
G:C>T:A	50	42	55	64	56	57	13	11	13	1	65	110	85	433	425	547	86	84	75	91	42	101	125	51
G:C>C:G	4	3	3	7	6	5	4	4	6	1	4	2	1	11	11	5	5	5	4	7	3	2	2	5
Mutational Accumulation	5G1b	5G1a	6G1b	2B2a	2B2b	2B1	8B1	2B3	7B1	1G1	6G1a	2G2	3G1	1B1a	1B1b	3B1	4G1d	4G1c	4G1a	4G1b	1G2	3G3	3G2	2G1
A:T>G:C	58	26		65	29	8		1	1			6	27	2	29	2	26	1	16	9	44	122	62	150
G:C>A:T	31	15		100	30	8		2	1			16	49	6	109	4	16	7	7	8	34	32	32	82
A:T>T:A	14	7		17	10	4		0	1			26	17	5	24	15	20	23	32	6	5	6	5	14
A:T>C:G	19	10		21	11	9		0	1			16	22	6	25	10	10	10	19	8	9	20	6	26
G:C>T:A	17	14		52	17	4		0	0			16	23	14	88	54	33	10	7	7	17	21	12	26
G:C>C:G	0	0		2	0	1		1	0			0	1	1	1	1	0	0	1	0	0	3	0	3

## Sheet: Sup. Fig. 1
Growth Curves replicates
OD600-blank
Time (h)	1B1a	1B1b	1G1	1G2	2B1	2B2a	2B2b	2B3	2G1	2G2	3B1	3G1	3G2	3G3	4G1a	4G1b	4G1c	4G1d	5G1a	5G1b	7B1	8B1		Time (h)	1B1a	1B1b	1G1	1G2	2B1	2B2a	2B2b	2B3	2G1	2G2	3B1	3G1	3G2	3G3	4G1a	4G1b	4G1c	4G1d	5G1a	5G1b	7B1	8B1		Times (h)	1B1a
0	0.008	0.008	0.008	0.008	0.008	0.006	0.007	0.007	0.008	0.006	0.01	0.006	0.008	0.01	0.011	0.007	0.008	0.007	0.005	0.006	0.007	0.008		0	0.007	0.005	0.005	0.005	0.006	0.014	0.013	0.003	0.008	0.009	0.007	0.004	0.003	0.006	0.003	0.004	0.005	0.004	0.004	0.003	0.003	0.004		0	0.007
1	0.01	0.008	0.011	0.009	0.009	0.007	0.008	0.008	0.01	0.008	0.005	0.008	0.009	0.009	0.007	0.007	0.009	0.007	0.006	0.007	0.008	0.01		1	0.003	0.004	0.011	0.007	0.006	0.007	0.006	0.006	0.007	0.005	0.005	0.006	0.003	0.008	0.006	0.006	0.007	0.007	0.007	0.005	0.007	0.009		1	0.007
2	0.008	0.011	0.023	0.016	0.015	0.011	0.012	0.014	0.014	0.012	0.008	0.013	0.012	0.017	0.01	0.011	0.013	0.012	0.01	0.009	0.013	0.018		2	0.005	0.007	0.026	0.014	0.014	0.012	0.016	0.014	0.013	0.01	0.008	0.012	0.005	0.02	0.01	0.01	0.008	0.01	0.013	0.008	0.015	0.019		2	0.009
3	0.01	0.014	0.049	0.029	0.026	0.019	0.019	0.026	0.02	0.017	0.01	0.023	0.017	0.034	0.013	0.014	0.017	0.016	0.017	0.013	0.024	0.039		3	0.006	0.008	0.054	0.027	0.028	0.022	0.039	0.028	0.02	0.015	0.01	0.019	0.007	0.043	0.014	0.013	0.011	0.013	0.022	0.012	0.023	0.032		3	0.011
4	0.012	0.018	0.093	0.057	0.049	0.033	0.033	0.052	0.03	0.025	0.015	0.04	0.023	0.066	0.017	0.019	0.023	0.023	0.033	0.021	0.047	0.072		4	0.008	0.011	0.101	0.052	0.052	0.036	0.074	0.053	0.028	0.025	0.013	0.031	0.011	0.078	0.019	0.02	0.013	0.019	0.037	0.019	0.036	0.043		4	0.012
5	0.014	0.023	0.154	0.102	0.084	0.056	0.057	0.093	0.067	0.038	0.017	0.07	0.032	0.118	0.023	0.028	0.029	0.031	0.061	0.032	0.092	0.112		5	0.012	0.013	0.164	0.094	0.085	0.064	0.128	0.086	0.05	0.037	0.016	0.05	0.015	0.12	0.022	0.029	0.019	0.029	0.061	0.029	0.068	0.063		5	0.014
6	0.016	0.03	0.222	0.168	0.137	0.092	0.1	0.152	0.068	0.055	0.02	0.125	0.046	0.184	0.03	0.042	0.037	0.036	0.107	0.048	0.157	0.162		6	0.01	0.016	0.257	0.151	0.133	0.092	0.21	0.14	0.073	0.055	0.019	0.08	0.02	0.179	0.033	0.042	0.027	0.043	0.096	0.042	0.13	0.092		6	0.015
7	0.019	0.038	0.289	0.257	0.204	0.141	0.171	0.202	0.102	0.078	0.022	0.205	0.065	0.268	0.043	0.062	0.051	0.052	0.174	0.07	0.251	0.215		7	0.015	0.021	0.364	0.233	0.201	0.14	0.336	0.225	0.109	0.077	0.025	0.127	0.029	0.27	0.043	0.063	0.04	0.061	0.147	0.064	0.208	0.14		7	0.017
8	0.022	0.05	0.35	0.331	0.286	0.215	0.267	0.26	0.152	0.109	0.024	0.294	0.086	0.347	0.054	0.091	0.07	0.075	0.257	0.098	0.327	0.281		8	0.017	0.026	0.48	0.33	0.288	0.206	0.512	0.342	0.182	0.102	0.032	0.196	0.041	0.394	0.059	0.088	0.056	0.084	0.22	0.089	0.344	0.154		8	0.02
9	0.027	0.066	0.409	0.414	0.365	0.326	0.377	0.314	0.219	0.14	0.027	0.39	0.106	0.422	0.071	0.125	0.096	0.095	0.338	0.136	0.404	0.353		9	0.019	0.033	0.554	0.448	0.391	0.301	0.703	0.458	0.238	0.132	0.04	0.3	0.055	0.531	0.071	0.117	0.075	0.108	0.314	0.125	0.65	0.195		9	0.022
10	0.03	0.081	0.466	0.481	0.44	0.449	0.508	0.36	0.289	0.176	0.029	0.479	0.132	0.494	0.086	0.163	0.125	0.121	0.415	0.191	0.479	0.406		10	0.022	0.041	0.598	0.675	0.506	0.411	0.788	0.506	0.301	0.161	0.048	0.449	0.067	0.627	0.086	0.146	0.095	0.144	0.44	0.179	0.961	0.45		10	0.025
11	0.034	0.1	0.518	0.546	0.505	0.567	0.631	0.588	0.354	0.22	0.032	0.559	0.163	0.564	0.119	0.201	0.16	0.157	0.486	0.262	0.548	0.472		11	0.026	0.05	0.619	0.649	0.601	0.552	0.812	0.56	0.4	0.202	0.055	0.639	0.081	0.672	0.155	0.171	0.12	0.18	0.54	0.247	0.874	0.459		11	0.028
12	0.04	0.118	0.561	0.618	0.564	0.668	0.73	0.441	0.422	0.279	0.034	0.635	0.199	0.633	0.185	0.228	0.195	0.204	0.558	0.341	0.614	0.502		12	0.029	0.059	0.63	0.705	0.662	0.683	0.83	0.599	0.545	0.252	0.066	0.751	0.098	0.698	0.159	0.188	0.151	0.224	0.572	0.326	1.026	0.577		12	0.033
13	0.047	0.138	0.605	0.665	0.615	0.76	0.812	0.48	0.49	0.348	0.037	0.694	0.242	0.701	0.24	0.257	0.241	0.26	0.604	0.437	0.681	0.548		13	0.034	0.071	0.634	0.739	0.708	0.748	0.844	0.633	0.531	0.305	0.079	0.799	0.119	0.708	0.317	0.207	0.183	0.282	0.591	0.424	0.996	0.384		13	0.036
14	0.057	0.159	0.647	0.715	0.662	0.833	0.85	0.513	0.618	0.426	0.039	0.747	0.294	0.767	0.345	0.286	0.293	0.313	0.65	0.515	0.761	0.562		14	0.037	0.082	0.636	0.766	0.747	0.778	0.855	0.642	0.551	0.37	0.096	0.838	0.143	0.706	0.394	0.222	0.226	0.351	0.604	0.507	0.972	0.432		14	0.04
15	0.068	0.18	0.689	0.76	0.7	0.891	0.875	0.541	0.616	0.519	0.041	0.792	0.35	0.831	0.36	0.321	0.352	0.333	0.694	0.575	0.821	0.665		15	0.043	0.094	0.636	0.785	0.786	0.795	0.857	0.637	0.561	0.449	0.118	0.87	0.173	0.696	0.423	0.234	0.267	0.653	0.602	0.553	0.934	0.482		15	0.048
16	0.08	0.2	0.709	0.844	0.736	0.936	0.89	0.621	0.654	0.594	0.043	0.831	0.414	0.892	0.418	0.355	0.414	0.38	0.725	0.6	0.873	0.635		16	0.047	0.106	0.638	0.795	0.824	0.816	0.855	0.624	0.583	0.503	0.144	0.896	0.205	0.688	0.473	0.244	0.318	0.512	0.596	0.56	0.894	0.612		16	0.052
17	0.085	0.222	0.725	0.82	0.767	0.955	0.903	0.6	0.698	0.656	0.045	0.855	0.458	0.94	0.575	0.394	0.477	0.432	0.744	0.609	0.907	0.747		17	0.052	0.12	0.643	0.806	0.85	0.834	0.854	0.616	0.579	0.559	0.175	0.914	0.242	0.68	0.388	0.25	0.385	0.569	0.594	0.565	0.863	0.568		17	0.061
18	0.096	0.246	0.743	0.859	0.794	0.978	0.909	0.662	0.688	0.717	0.048	0.884	0.455	0.981	0.563	0.434	0.515	0.469	0.765	0.617	0.931	0.625		18	0.056	0.135	0.648	0.816	0.866	0.842	0.852	0.61	0.589	0.607	0.213	0.929	0.284	0.673	0.439	0.234	0.424	0.596	0.587	0.565	0.866	0.581		18	0.065
19	0.104	0.27	0.75	0.854	0.805	0.998	0.914	0.654	0.702	0.763	0.051	0.912	0.452	1.002	0.764	0.458	0.552	0.514	0.761	0.621	0.944	0.722		19	0.063	0.151	0.648	0.83	0.869	0.838	0.855	0.608	0.588	0.642	0.254	0.934	0.333	0.665	0.489	0.216	0.49	0.607	0.584	0.568	0.881	0.702		19	0.071
20	0.113	0.297	0.752	0.863	0.825	1.021	0.915	0.679	0.707	0.784	0.055	0.941	0.45	1.003	0.781	0.353	0.585	0.536	0.756	0.616	0.954	0.692		20	0.076	0.167	0.644	0.834	0.861	0.835	0.847	0.604	0.589	0.666	0.303	0.937	0.376	0.65	0.516	0.21	0.499	0.609	0.576	0.561	0.882	0.609		20	0.081
21	0.118	0.324	0.753	0.872	0.848	1.027	0.918	0.701	0.715	0.803	0.058	0.966	0.447	0.998	0.728	0.367	0.606	0.576	0.751	0.61	0.955	0.714		21	0.073	0.183	0.64	0.827	0.852	0.836	0.839	0.601	0.644	0.68	0.35	0.935	0.38	0.642	0.631	0.205	0.483	0.609	0.588	0.56	0.816	0.668		21	0.083
22	0.123	0.351	0.749	0.877	0.869	1.025	0.914	0.732	0.726	0.829	0.063	0.984	0.446	0.97	0.653	0.421	0.614	0.609	0.746	0.608	0.942	0.78		22	0.074	0.201	0.634	0.821	0.843	0.827	0.834	0.598	0.588	0.681	0.406	0.935	0.374	0.636	0.617	0.206	0.488	0.605	0.566	0.556	0.872	0.684		22	0.091
23	0.125	0.375	0.745	0.881	0.886	1.019	0.912	0.736	0.724	0.848	0.065	0.999	0.446	0.946	0.835	0.409	0.618	0.623	0.74	0.603	0.923	0.748		23	0.08	0.219	0.63	0.819	0.835	0.824	0.837	0.596	0.587	0.695	0.425	0.932	0.371	0.63	0.698	0.208	0.49	0.606	0.56	0.554	0.808	0.616		23	0.089
24	0.13	0.398	0.74	0.882	0.901	1.014	0.912	0.739	0.738	0.859	0.068	1.008	0.448	0.923	0.758	0.598	0.62	0.672	0.735	0.597	0.905	0.719		24	0.085	0.236	0.626	0.817	0.827	0.821	0.828	0.595	0.715	0.705	0.435	0.93	0.369	0.627	0.529	0.217	0.492	0.616	0.556	0.557	0.836	0.704		24	0.099
25	0.132	0.418	0.735	0.884	0.908	1.011	0.908	0.72	0.731	0.857	0.073	1.014	0.448	0.907	0.852	0.619	0.622	0.63	0.729	0.593	0.892	0.691		25	0.091	0.255	0.623	0.815	0.824	0.817	0.826	0.595	0.689	0.711	0.429	0.927	0.366	0.623	0.527	0.224	0.493	0.6	0.55	0.541	0.898	0.974		25	0.101
26	0.137	0.434	0.73	0.891	0.909	1.005	0.908	0.714	0.722	0.855	0.074	1.013	0.449	0.897	0.825	0.624	0.624	0.641	0.721	0.592	0.88	0.783		26	0.096	0.274	0.621	0.815	0.818	0.809	0.82	0.594	0.578	0.708	0.432	0.917	0.365	0.619	0.545	0.233	0.494	0.6	0.55	0.545	0.75	0.615		26	0.105
27	0.142	0.445	0.724	0.882	0.903	1	0.908	0.708	0.71	0.852	0.078	1.012	0.449	0.889	0.811	0.533	0.665	0.637	0.715	0.585	0.87	0.698		27	0.104	0.292	0.617	0.812	0.815	0.816	0.82	0.593	0.579	0.707	0.436	0.909	0.361	0.619	0.526	0.242	0.496	0.598	0.544	0.538	0.809	0.94		27	0.116
28	0.151	0.45	0.719	0.867	0.894	1	0.906	0.702	0.76	0.851	0.08	1.011	0.45	0.885	0.872	0.607	0.684	0.622	0.707	0.583	0.864	0.93		28	0.109	0.31	0.615	0.81	0.812	0.788	0.814	0.591	0.576	0.707	0.437	0.902	0.36	0.618	0.649	0.255	0.903	0.601	0.541	0.537	0.796	0.615		28	0.105
29	0.155	0.455	0.713	0.856	0.887	0.996	0.905	0.699	0.704	0.852	0.085	1.005	0.451	0.882	0.767	0.622	0.625	0.62	0.702	0.579	0.859	0.943		29	0.116	0.329	0.613	0.809	0.81	0.772	0.806	0.59	0.614	0.704	0.434	0.895	0.36	0.618	0.526	0.263	0.498	0.595	0.541	0.547	0.851	0.605		29	0.117
30	0.16	0.458	0.709	0.849	0.882	0.997	0.904	0.696	0.698	0.851	0.089	1	0.452	0.881	0.726	0.625	0.625	0.628	0.696	0.577	0.854	0.963		30	0.125	0.345	0.611	0.805	0.808	0.755	0.809	0.591	0.669	0.701	0.441	0.894	0.359	0.615	0.577	0.273	0.497	0.593	0.534	0.54	0.783	0.639		30	0.13
31	0.166	0.462	0.705	0.842	0.877	0.997	0.903	0.694	0.692	0.85	0.094	0.992	0.453	0.879	0.799	0.629	0.625	0.715	0.695	0.578	0.856	1.008		31	0.133	0.361	0.61	0.805	0.804	0.731	0.803	0.605	0.597	0.703	0.444	0.882	0.362	0.613	0.532	0.29	0.497	0.59	0.532	0.547	0.808	0.974		31	0.127
32	0.177	0.465	0.703	0.839	0.871	0.995	0.899	0.71	0.691	0.851	0.101	0.984	0.453	0.88	0.772	0.45	0.622	0.628	0.686	0.575	0.849	0.962		32	0.137	0.376	0.608	0.8	0.802	0.726	0.797	0.588	0.574	0.704	0.449	0.873	0.366	0.615	0.606	0.301	0.497	0.586	0.533	0.544	0.78	0.649		32	0.12
33	0.179	0.468	0.7	0.837	0.875	0.991	0.9	0.689	0.68	0.849	0.106	0.977	0.452	0.879	0.702	0.565	0.62	0.617	0.678	0.573	0.848	0.75		33	0.202	0.393	0.608	0.799	0.798	0.827	0.799	0.591	0.567	0.706	0.448	0.868	0.361	0.614	0.545	0.316	0.498	0.582	0.526	0.523	0.832	0.716		33	0.12
34	0.185	0.471	0.698	0.834	0.861	0.992	0.893	0.687	0.67	0.848	0.114	0.971	0.453	0.879	0.691	0.441	0.618	0.608	0.67	0.567	0.845	0.749		34	0.362	0.408	0.608	0.793	0.793	0.722	0.793	0.591	0.569	0.706	0.455	0.856	0.429	0.614	0.56	0.33	0.497	0.577	0.523	0.521	0.767	0.792		34	0.123
35	0.23	0.474	0.695	0.83	0.857	0.989	0.893	0.685	0.667	0.85	0.123	0.965	0.452	0.88	0.644	0.644	0.616	0.682	0.665	0.568	0.842	0.973		35	0.305	0.419	0.607	0.793	0.79	0.7	0.79	0.588	0.563	0.704	0.457	0.845	0.362	0.611	0.527	0.344	0.516	0.574	0.521	0.521	0.795	0.618		35	0.127
36	0.201	0.475	0.692	0.827	0.854	0.988	0.89	0.684	0.67	0.848	0.133	0.956	0.453	0.879	0.765	0.642	0.614	0.612	0.659	0.562	0.844	0.818		36	0.352	0.428	0.607	0.786	0.783	0.683	0.787	0.59	0.564	0.709	0.464	0.837	0.365	0.613	0.552	0.359	0.494	0.572	0.524	0.52	0.811	0.602		36	0.141
37	0.209	0.478	0.691	0.823	0.848	0.98	0.891	0.68	0.669	0.846	0.145	0.947	0.453	0.879	0.75	0.641	0.611	0.594	0.653	0.556	0.84	0.832		37	0.229	0.438	0.606	0.781	0.776	0.699	0.778	0.589	0.569	0.706	0.471	0.826	0.4	0.609	0.768	0.363	0.493	0.568	0.523	0.51	0.839	0.671		37	0.147
38	0.217	0.479	0.688	0.82	0.846	0.982	0.883	0.679	0.662	0.845	0.158	0.94	0.454	0.878	0.626	0.416	0.622	0.602	0.651	0.559	0.835	0.876		38	0.287	0.444	0.605	0.775	0.769	0.725	0.781	0.582	0.562	0.703	0.475	0.812	0.393	0.606	0.533	0.364	0.492	0.566	0.516	0.513	0.768	0.625		38	0.155
39	0.288	0.48	0.687	0.817	0.842	0.979	0.878	0.678	0.667	0.847	0.177	0.931	0.454	0.877	0.738	0.357	0.605	0.59	0.647	0.562	0.832	1.011		39	0.178	0.444	0.605	0.785	0.763	0.703	0.775	0.601	0.565	0.712	0.483	0.795	0.408	0.602	0.558	0.368	0.491	0.563	0.516	0.513	0.809	0.857		39	0.153
40	0.236	0.484	0.685	0.814	0.838	0.97	0.877	0.675	0.662	0.842	0.198	0.922	0.454	0.876	0.765	0.603	0.603	0.584	0.643	0.555	0.827	0.992		40	0.187	0.446	0.604	0.765	0.756	0.699	0.768	0.583	0.628	0.71	0.483	0.793	0.39	0.599	0.656	0.371	0.488	0.561	0.515	0.51	0.829	0.606		40	0.157
41	0.262	0.483	0.684	0.811	0.836	0.962	0.878	0.671	0.661	0.837	0.222	0.913	0.455	0.874	0.765	0.647	0.599	0.584	0.64	0.547	0.827	0.72		41	0.193	0.447	0.605	0.759	0.746	0.675	0.768	0.573	0.561	0.7	0.493	0.774	0.368	0.596	0.512	0.374	0.487	0.56	0.512	0.522	0.756	0.732		41	0.154
42	0.253	0.481	0.683	0.809	0.83	0.957	0.87	0.667	0.664	0.832	0.25	0.903	0.454	0.871	0.611	0.643	0.595	0.578	0.636	0.55	0.822	0.684		42	0.199	0.446	0.605	0.752	0.74	0.719	0.766	0.567	0.562	0.705	0.483	0.76	0.364	0.591	0.535	0.377	0.499	0.559	0.509	0.505	0.807	0.78		42	0.166
43	0.269	0.483	0.682	0.806	0.827	0.954	0.871	0.662	0.666	0.825	0.366	0.895	0.455	0.868	0.676	0.65	0.591	0.574	0.634	0.547	0.818	0.786		43	0.465	0.446	0.604	0.739	0.735	0.679	0.763	0.559	0.574	0.699	0.478	0.749	0.398	0.589	0.616	0.378	0.491	0.556	0.508	0.505	0.754	0.879		43	0.163
44	0.273	0.484	0.68	0.803	0.821	0.953	0.867	0.656	0.659	0.817	0.324	0.884	0.456	0.865	0.63	0.591	0.588	0.571	0.631	0.542	0.819	0.713		44	0.369	0.446	0.604	0.735	0.724	0.703	0.761	0.556	0.556	0.694	0.476	0.734	0.397	0.582	0.558	0.382	0.585	0.556	0.509	0.502	0.778	0.841		44	0.304
45	0.279	0.483	0.679	0.8	0.816	0.94	0.865	0.648	0.658	0.806	0.365	0.875	0.455	0.86	0.725	0.637	0.586	0.567	0.628	0.552	0.811	0.684		45	0.241	0.447	0.603	0.721	0.719	0.674	0.75	0.551	0.557	0.69	0.479	0.727	0.385	0.578	0.556	0.384	0.48	0.553	0.509	0.5	0.731	0.787		45	0.175
46	0.289	0.483	0.677	0.797	0.811	0.932	0.856	0.64	0.66	0.794	0.411	0.867	0.456	0.855	0.77	0.621	0.582	0.563	0.626	0.539	0.809	0.759		46	0.254	0.447	0.603	0.71	0.712	0.714	0.751	0.543	0.57	0.684	0.502	0.72	0.365	0.57	0.555	0.388	0.478	0.553	0.504	0.501	0.722	0.587		46	0.176
47	0.299	0.483	0.677	0.796	0.804	0.923	0.855	0.633	0.656	0.78	0.464	0.855	0.456	0.849	0.752	0.467	0.579	0.559	0.624	0.548	0.797	0.856		47	0.282	0.449	0.603	0.704	0.706	0.675	0.747	0.533	0.558	0.679	0.477	0.71	0.365	0.567	0.5	0.392	0.477	0.554	0.503	0.498	0.689	0.82		47	0.19
48	0.338	0.483	0.676	0.794	0.798	0.915	0.854	0.623	0.657	0.764	0.51	0.848	0.455	0.844	0.602	0.645	0.577	0.557	0.622	0.531	0.798	0.674		48	0.541	0.449	0.602	0.723	0.699	0.708	0.745	0.526	0.574	0.671	0.472	0.697	0.376	0.565	0.559	0.395	0.567	0.548	0.508	0.494	0.687	0.875		48	0.2
[truncated: 97 more columns]

## Sheet: Sup. Fig. 2a
Phylogeny reconstructed using all complete B. hinzii gneomes from NCBI and the patient isolates
((((8B1:0.00000290181712589055,2B3:0.00000100000050002909)100:0.00000236428049053011,7B1:0.00000677187267059388)100:0.00000394110053192884,(((((((1B1b:0.00006575570116022651,1B1a:0.00003079191414057374)100:0.00018114568267969081,3B1:0.00023919611888214271)100:0.00000815452650592233,(4G1b:0.00006817283170992214,(4G1a:0.00000388833342473424,(4G1d:0.00001062265367988765,4G1c:0.00000336722116584627)1…

## Sheet: Sup. Fig. 2b
SNVs separating isolates
Isolate 1	Isolate 2	# SNV separating isolatess
3G3	3G3	0
3G3	5G1a	592
3G3	7B1	456
3G3	4G1a	840
3G3	6G1b	647
3G3	5G1b	626
3G3	6G1a	688
3G3	4G1c	896
3G3	2G2	783
3G3	2B2a	757
3G3	3G2	477
3G3	4G1d	888
3G3	1B1a	1430
3G3	2B3	448
3G3	2G1	604
3G3	1G2	626
3G3	1B1b	1420
3G3	3B1	1623
3G3	8B1	457
3G3	4G1b	954
3G3	2B1	663
3G3	2B2b	752
3G3	3G1	720
3G3	1G1	425
5G1a	5G1a	0
5G1a	7B1	272
5G1a	4G1a	660
5G1a	6G1b	223
5G1a	5G1b	154
5G1a	6G1a	512
5G1a	4G1c	716
5G1a	2G2	601
5G1a	2B2a	563
5G1a	3G2	699
5G1a	4G1d	708
5G1a	1B1a	1248
5G1a	2B3	264
5G1a	2G1	434
5G1a	1G2	440
5G1a	1B1b	1238
5G1a	3B1	1441
5G1a	8B1	273
5G1a	4G1b	772
5G1a	2B1	469
5G1a	2B2b	558
5G1a	3G1	540
5G1a	1G1	241
7B1	7B1	0
7B1	4G1a	518
7B1	6G1b	323
7B1	5G1b	304
7B1	6G1a	368
7B1	4G1c	574
7B1	2G2	461
7B1	2B2a	431
7B1	3G2	557
7B1	4G1d	566
7B1	1B1a	1104
7B1	2B3	34
7B1	2G1	290
7B1	1G2	300
7B1	1B1b	1094
7B1	3B1	1301
7B1	8B1	47
7B1	4G1b	630
7B1	2B1	337
7B1	2B2b	426
7B1	3G1	398
7B1	1G1	47
4G1a	4G1a	0
4G1a	6G1b	709
4G1a	5G1b	692
4G1a	6G1a	754
4G1a	4G1c	94
4G1a	2G2	849
4G1a	2B2a	817
4G1a	3G2	943
4G1a	4G1d	86
4G1a	1B1a	1466
4G1a	2B3	510
4G1a	2G1	678
4G1a	1G2	674
4G1a	1B1b	1456
4G1a	3B1	1657
4G1a	8B1	519
4G1a	4G1b	536
4G1a	2B1	723
4G1a	2B2b	810
4G1a	3G1	780
4G1a	1G1	487
6G1b	6G1b	0
6G1b	5G1b	255
6G1b	6G1a	563
6G1b	4G1c	765
6G1b	2G2	654
6G1b	2B2a	616
6G1b	3G2	746
6G1b	4G1d	757
6G1b	1B1a	1299
6G1b	2B3	315
6G1b	2G1	483
6G1b	1G2	493
6G1b	1B1b	1289
6G1b	3B1	1494
6G1b	8B1	324
6G1b	4G1b	823
6G1b	2B1	520
6G1b	2B2b	611
6G1b	3G1	589
6G1b	1G1	292
5G1b	5G1b	0
5G1b	6G1a	542
5G1b	4G1c	748
5G1b	2G2	633
5G1b	2B2a	595
5G1b	3G2	729
5G1b	4G1d	740
5G1b	1B1a	1278
5G1b	2B3	296
5G1b	2G1	466
5G1b	1G2	472
5G1b	1B1b	1268
5G1b	3B1	1473
5G1b	8B1	305
5G1b	4G1b	804
5G1b	2B1	501
5G1b	2B2b	590
5G1b	3G1	572
5G1b	1G1	273
6G1a	6G1a	0
6G1a	4G1c	810
6G1a	2G2	625
6G1a	2B2a	669
6G1a	3G2	797
6G1a	4G1d	802
6G1a	1B1a	1340
6G1a	2B3	360
6G1a	2G1	528
6G1a	1G2	540
6G1a	1B1b	1330
6G1a	3B1	1535
6G1a	8B1	369
6G1a	4G1b	870
6G1a	2B1	575
6G1a	2B2b	664
6G1a	3G1	564
6G1a	1G1	337
4G1c	4G1c	0
4G1c	2G2	905
4G1c	2B2a	873
4G1c	3G2	999
4G1c	4G1d	28
4G1c	1B1a	1522
4G1c	2B3	566
4G1c	2G1	734
4G1c	1G2	730
4G1c	1B1b	1512
4G1c	3B1	1713
4G1c	8B1	575
4G1c	4G1b	592
4G1c	2B1	779
4G1c	2B2b	866
4G1c	3G1	836
4G1c	1G1	543
2G2	2G2	0
2G2	2B2a	760
2G2	3G2	884
2G2	4G1d	897
2G2	1B1a	1435
2G2	2B3	453
2G2	2G1	623
2G2	1G2	631
2G2	1B1b	1425
2G2	3B1	1622
2G2	8B1	462
2G2	4G1b	957
2G2	2B1	666
2G2	2B2b	755
2G2	3G1	601
2G2	1G1	430
2B2a	2B2a	0
2B2a	3G2	858
2B2a	4G1d	865
2B2a	1B1a	1407
2B2a	2B3	423
2B2a	2G1	593
2B2a	1G2	601
2B2a	1B1b	1397
2B2a	3B1	1602
2B2a	8B1	432
2B2a	4G1b	929
2B2a	2B1	330
2B2a	2B2b	247
2B2a	3G1	695
2B2a	1G1	400
3G2	3G2	0
3G2	4G1d	991
3G2	1B1a	1533
3G2	2B3	549
3G2	2G1	703
3G2	1G2	725
3G2	1B1b	1523
3G2	3B1	1724
3G2	8B1	558
3G2	4G1b	1053
3G2	2B1	764
3G2	2B2b	849
3G2	3G1	823
3G2	1G1	526
4G1d	4G1d	0
4G1d	1B1a	1514
4G1d	2B3	558
4G1d	2G1	726
4G1d	1G2	722
4G1d	1B1b	1504
4G1d	3B1	1705
4G1d	8B1	567
4G1d	4G1b	584
4G1d	2B1	771
4G1d	2B2b	858
4G1d	3G1	828
4G1d	1G1	535
1B1a	1B1a	0
1B1a	2B3	1096
1B1a	2G1	1264
1B1a	1G2	1264
1B1a	1B1b	274
1B1a	3B1	2179
1B1a	8B1	1105
1B1a	4G1b	1580
1B1a	2B1	1311
1B1a	2B2b	1402
1B1a	3G1	1370
1B1a	1G1	1073
2B3	2B3	0
2B3	2G1	282
2B3	1G2	292
2B3	1B1b	1086
2B3	3B1	1293
2B3	8B1	13
2B3	4G1b	622
2B3	2B1	329
2B3	2B2b	418
2B3	3G1	390
2B3	1G1	39
2G1	2G1	0
2G1	1G2	462
2G1	1B1b	1254
2G1	3B1	1461
2G1	8B1	291
2G1	4G1b	790
2G1	2B1	499
2G1	2B2b	588
2G1	3G1	560
2G1	1G1	259
1G2	1G2	0
1G2	1B1b	1254
1G2	3B1	1455
1G2	8B1	301
1G2	4G1b	784
1G2	2B1	507
1G2	2B2b	596
1G2	3G1	568
1G2	1G1	269
1B1b	1B1b	0
1B1b	3B1	2169
1B1b	8B1	1095
1B1b	4G1b	1570
1B1b	2B1	1301
1B1b	2B2b	1392
1B1b	3G1	1360
1B1b	1G1	1063
3B1	3B1	0
3B1	8B1	1302
3B1	4G1b	1765
3B1	2B1	1506
3B1	2B2b	1595
3B1	3G1	1565
3B1	1G1	1270
8B1	8B1	0
8B1	4G1b	631
8B1	2B1	338
8B1	2B2b	427
8B1	3G1	399
8B1	1G1	48
4G1b	4G1b	0
4G1b	2B1	835
4G1b	2B2b	924
4G1b	3G1	892
4G1b	1G1	599
2B1	2B1	0
2B1	2B2b	325
2B1	3G1	603
2B1	1G1	306
2B2b	2B2b	0
2B2b	3G1	692
2B2b	1G1	395
3G1	3G1	0
3G1	1G1	367
1G1	1G1	0

## Sheet: Sup. Fig. 4
Phylogeny reconstructed using the FDAARGOS_621 genome as an outgroup and the patient isolates
(((1G1:0.00000148804928981880,(7B1:0.00000545826841326333,(2B3:0.00000100000050002909,8B1:0.00000215537263892873)100:0.00000220557907483213)100:0.00000359185223749247)68:0.00000100000050002909,(((2B1:0.00002443405160780364,(2B2b:0.00002539650256779249,2B2a:0.00002348377335780838)100:0.00001704943960491820)100:0.00003049038472323768,(6G1b:0.00002757539057578820,(5G1b:0.00002061154095982487,5G1a:0.…

## Sheet: Sup. Fig. 5 & 6
divergence by time
isolate metadata
Isolate	Days since first sample	Source	Sequencing method	Genotype
1B1a	0	Blood	illumina	exo-, mutMY
1B1b	0	Blood	illumina	exo-, mutMY
1G1	2	Digestive tract	illumina / Pacbio	WT
1G2	2	Digestive tract	illumina / Pacbio	exo-
2B1	139	Blood	illumina / Pacbio	exo-
2B2a	139	Blood	illumina	exo-
2B2b	139	Blood	illumina	exo-
2B3	139	Blood	illumina / Pacbio	WT
2G1	139	Digestive tract	illumina / Pacbio	exo-
2G2	139	Digestive tract	illumina	exo-
3B1	244	Blood	illumina	exo-, mutMY
3G1	244	Digestive tract	illumina	exo-
3G2	244	Digestive tract	illumina	exo-
3G3	244	Digestive tract	illumina	exo-
4G1a	279	Digestive tract	illumina	exo-
4G1b	279	Digestive tract	illumina	exo-
4G1c	279	Digestive tract	illumina	exo-
4G1d	279	Digestive tract	illumina	exo-
5G1a	428	Digestive tract	illumina	exo-
5G1b	428	Digestive tract	illumina	exo-
6G1a	510	Digestive tract	illumina	exo-
6G1b	510	Digestive tract	illumina	exo-
7B1	1014	Blood	illumina	WT
8B1	1373	Blood	illumina	WT
mutations identified in the patient
Position	Reference allele	Variant allele	Efffect	Amino acid change	Gene length	Gene name	Product	In isolates
113	A	G	INTERGENIC	-	-	-	intergenic region	3G2
897	G	A	NON_SYNONYMOUS_CODING	A233T	483	dnaA	Chromosomal replication initiator protein DnaA	2B2a,2B2b
1527	G	T	NON_SYNONYMOUS_CODING	D443Y	483	dnaA	Chromosomal replication initiator protein DnaA	7B1
2780	T	G	INTERGENIC	-	-	-	intergenic region	6G1b
3592	A	G	NON_SYNONYMOUS_CODING	N249S	817	gyrB	DNA gyrase subunit B	4G1a,4G1c,4G1d
4285	A	C	NON_SYNONYMOUS_CODING	Q480P	817	gyrB	DNA gyrase subunit B	1B1a,1B1b
4334	C	T	SYNONYMOUS_CODING	F496	817	gyrB	DNA gyrase subunit B	3G2
5342	G	T	INTERGENIC	-	-	-	intergenic region	3B1
9802	C	A	SYNONYMOUS_CODING	R279	302	gltC_1	HTH-type transcriptional regulator GltC	2B2a,3G1
10638	T	C	INTERGENIC	-	-	-	intergenic region	2G1
10810	A	G	NON_SYNONYMOUS_CODING	E41G	403	uctC_1	Acetyl-CoA:oxalate CoA-transferase	4G1b
13974	G	T	NON_SYNONYMOUS_CODING	G204C	331	A_00013	hypothetical protein	3B1
14146	T	C	NON_SYNONYMOUS_CODING	V261A	331	A_00013	hypothetical protein	4G1b
14627	C	A	STOP_GAINED	E669*	753	dmsA	Dimethyl sulfoxide/trimethylamine N-oxide reductase	1B1a,1B1b
16746	A	G	INTERGENIC	-	-	-	intergenic region	4G1b
17063	T	G	NON_SYNONYMOUS_CODING	V75G	268	catI	3-oxoadipate CoA-transferase subunit A	1G2
17681	G	T	SYNONYMOUS_CODING	T13	252	catJ	3-oxoadipate CoA-transferase subunit B	1B1a,1B1b
19931	T	A	NON_SYNONYMOUS_CODING	V90E	293	yofA	HTH-type transcriptional regulator YofA	2G2
20506	G	T	NON_SYNONYMOUS_CODING	A282S	293	yofA	HTH-type transcriptional regulator YofA	1B1a,1B1b
21457	G	T	SYNONYMOUS_CODING	R369	425	codA	Cytosine deaminase	1B1a,1B1b
23461	C	A	SYNONYMOUS_CODING	T21	314	A_00021	hypothetical protein	1B1a,1B1b
24198	A	G	NON_SYNONYMOUS_CODING	L137P	357	A_00022	hypothetical protein	4G1b
24357	C	T	NON_SYNONYMOUS_CODING	R84H	357	A_00022	hypothetical protein	2B3,7B1,8B1
27103	A	G	NON_SYNONYMOUS_CODING	L14P	337	A_00024	Purine-binding protein	4G1a,4G1c,4G1d
28104	A	C	NON_SYNONYMOUS_CODING	Q231P	313	A_00025	hypothetical protein	3G1
28460	G	C	NON_SYNONYMOUS_CODING	V30L	309	A_00026	hypothetical protein	2B2a
29993	A	C	NON_SYNONYMOUS_CODING	S195R	203	A_00027	hypothetical protein	1B1a,1B1b
30732	T	A	NON_SYNONYMOUS_CODING	L51Q	164	A_00029	hypothetical protein	6G1a
31180	A	C	NON_SYNONYMOUS_CODING	Y193D	222	ribB	3,4-dihydroxy-2-butanone 4-phosphate synthase	3G2,3G3
33148	G	T	NON_SYNONYMOUS_CODING	A166E	167	A_00032	hypothetical protein	2B1,2B2a,2B2b
35854	G	A	SYNONYMOUS_CODING	A206	608	ilvI_1	Acetolactate synthase isozyme 3 large subunit	1B1b
36989	T	G	NON_SYNONYMOUS_CODING	C585G	608	ilvI_1	Acetolactate synthase isozyme 3 large subunit	4G1d
37186	T	A	NON_SYNONYMOUS_CODING	Q222L	252	tsaC1_1	4-formylbenzenesulfonate dehydrogenase TsaC1/TsaC2	2B1,2B2a,2B2b
37831	G	A	NON_SYNONYMOUS_CODING	T7M	252	tsaC1_1	4-formylbenzenesulfonate dehydrogenase TsaC1/TsaC2	4G1b
38398	C	A	SYNONYMOUS_CODING	L300	475	puuC_1	NADP/NAD-dependent aldehyde dehydrogenase PuuC	1B1a,1B1b
38460	A	T	NON_SYNONYMOUS_CODING	C280S	475	puuC_1	NADP/NAD-dependent aldehyde dehydrogenase PuuC	1B1a,1B1b
41039	C	A	INTERGENIC	-	-	-	intergenic region	2G2,3G1
42472	T	G	NON_SYNONYMOUS_CODING	S130R	348	A_00041	hypothetical protein	3B1
46863	G	T	NON_SYNONYMOUS_CODING	G396C	873	A_00043	hypothetical protein	1B1a
47023	T	G	NON_SYNONYMOUS_CODING	L449R	873	A_00043	hypothetical protein	3B1
47629	T	A	NON_SYNONYMOUS_CODING	L651Q	873	A_00043	hypothetical protein	1G2
49089	A	C	NON_SYNONYMOUS_CODING	L28R	289	gluQ	Glutamyl-Q tRNA(Asp) synthetase	1B1a,1B1b
50671	A	C	NON_SYNONYMOUS_CODING	W466G	734	tdhA	TonB-dependent heme receptor A	6G1a
52375	T	C	NON_SYNONYMOUS_CODING	E628G	674	A_00047	hypothetical protein	4G1b
53356	A	G	NON_SYNONYMOUS_CODING	I301T	674	A_00047	hypothetical protein	4G1b
53707	A	G	NON_SYNONYMOUS_CODING	I184T	674	A_00047	hypothetical protein	4G1b
56063	T	A	NON_SYNONYMOUS_CODING	L187Q	382	A_00049	D-threonine aldolase	2G2
56678	T	C	INTERGENIC	-	-	-	intergenic region	3B1
56985	G	T	NON_SYNONYMOUS_CODING	A60S	396	astC	Succinylornithine transaminase	3G2
59680	G	A	SYNONYMOUS_CODING	Y223	675	accA1	Acetyl-/propionyl-coenzyme A carboxylase alpha chain	4G1a,4G1b,4G1c,4G1d
63590	C	T	NON_SYNONYMOUS_CODING	G342S	392	acdA_1	Acyl-CoA dehydrogenase	1B1b
63618	G	A	SYNONYMOUS_CODING	Y332	392	acdA_1	Acyl-CoA dehydrogenase	2B2b
64676	A	G	INTERGENIC	-	-	-	intergenic region	4G1b
65683	A	T	NON_SYNONYMOUS_CODING	E287V	389	hipO_1	Hippurate hydrolase	1B1a,1B1b
66117	G	T	SYNONYMOUS_CODING	P31	323	A_00057	hypothetical protein	2G1
68949	G	T	NON_SYNONYMOUS_CODING	A71E	208	leuE_1	Leucine efflux protein	2G2
70859	T	G	NON_SYNONYMOUS_CODING	T402P	517	pdeD_1	putative cyclic di-GMP phosphodiesterase PdeD	3G3
71184	G	T	NON_SYNONYMOUS_CODING	S293R	517	pdeD_1	putative cyclic di-GMP phosphodiesterase PdeD	3G1
72001	A	T	NON_SYNONYMOUS_CODING	L21Q	517	pdeD_1	putative cyclic di-GMP phosphodiesterase PdeD	2B1,2B2a,2B2b
72001	A	G	NON_SYNONYMOUS_CODING	L21P	517	pdeD_1	putative cyclic di-GMP phosphodiesterase PdeD	3G3
73706	A	C	NON_SYNONYMOUS_CODING	L105R	210	dsbA	Thiol:disulfide interchange protein DsbA	4G1a,4G1c,4G1d
73730	T	A	NON_SYNONYMOUS_CODING	Q97L	210	dsbA	Thiol:disulfide interchange protein DsbA	3B1
76770	C	A	NON_SYNONYMOUS_CODING	P43H	111	A_00068	hypothetical protein	1B1b
77142	C	A	SYNONYMOUS_CODING	A26	105	A_00069	hypothetical protein	1B1a,1B1b
77177	C	A	NON_SYNONYMOUS_CODING	A38D	105	A_00069	hypothetical protein	3G2
78408	T	G	NON_SYNONYMOUS_CODING	I224L	294	lacF_1	Lactose transport system permease protein LacF	3B1
78590	A	C	NON_SYNONYMOUS_CODING	L163R	294	lacF_1	Lactose transport system permease protein LacF	3B1
78882	C	T	NON_SYNONYMOUS_CODING	V66M	294	lacF_1	Lactose transport system permease protein LacF	2B2a
81723	C	G	NON_SYNONYMOUS_CODING	G246A	273	cpdA_1	3',5'-cyclic adenosine monophosphate phosphodiesterase CpdA	1B1a,1B1b
84812	C	A	NON_SYNONYMOUS_CODING	V85F	271	A_00077	hypothetical protein	1B1a,1B1b
84964	G	A	NON_SYNONYMOUS_CODING	S34L	271	A_00077	hypothetical protein	3G1
85126	A	C	NON_SYNONYMOUS_CODING	Y313D	332	A_00078	hypothetical protein	1B1a,1B1b
86514	G	T	NON_SYNONYMOUS_CODING	R200S	350	cytR_1	HTH-type transcriptional repressor CytR	2B3,7B1,8B1
87787	C	T	NON_SYNONYMOUS_CODING	S147L	429	gatA_1	Glutamyl-tRNA(Gln) amidotransferase subunit A	4G1a,4G1b,4G1c,4G1d
88039	T	G	NON_SYNONYMOUS_CODING	L231R	429	gatA_1	Glutamyl-tRNA(Gln) amidotransferase subunit A	3G2,3G3
88264	G	T	NON_SYNONYMOUS_CODING	R306L	429	gatA_1	Glutamyl-tRNA(Gln) amidotransferase subunit A	5G1a
91529	G	T	NON_SYNONYMOUS_CODING	A5S	472	rpoN_1	RNA polymerase sigma-54 factor	3B1
92175	T	C	NON_SYNONYMOUS_CODING	L220P	472	rpoN_1	RNA polymerase sigma-54 factor	3G2
93651	G	T	SYNONYMOUS_CODING	I205	289	hdfR_1	HTH-type transcriptional regulator HdfR	6G1a
94902	T	G	NON_SYNONYMOUS_CODING	V177G	303	A_00086	hypothetical protein	3G1
96117	GT	G	INTERGENIC	-	-	-	intergenic region	4G1b
96798	T	C	SYNONYMOUS_CODING	A8	227	A_00088	hypothetical protein	4G1a,4G1c,4G1d
98722	G	T	NON_SYNONYMOUS_CODING	A133E	209	rhtB_1	Homoserine/homoserine lactone efflux protein	3B1
98855	G	T	NON_SYNONYMOUS_CODING	R89S	209	rhtB_1	Homoserine/homoserine lactone efflux protein	3G2
99599	G	C	NON_SYNONYMOUS_CODING	P340A	493	rhlE_1	ATP-dependent RNA helicase RhlE	1B1a,1B1b
99961	G	T	NON_SYNONYMOUS_CODING	P219Q	493	rhlE_1	ATP-dependent RNA helicase RhlE	3B1
100045	A	C	NON_SYNONYMOUS_CODING	L191R	493	rhlE_1	ATP-dependent RNA helicase RhlE	1B1a,1B1b
100096	C	A	NON_SYNONYMOUS_CODING	R174L	493	rhlE_1	ATP-dependent RNA helicase RhlE	2B2a
100363	C	T	NON_SYNONYMOUS_CODING	R85H	493	rhlE_1	ATP-dependent RNA helicase RhlE	2B2a,2B2b
100430	T	A	NON_SYNONYMOUS_CODING	T63S	493	rhlE_1	ATP-dependent RNA helicase RhlE	5G1a,5G1b,6G1b
102016	G	T	NON_SYNONYMOUS_CODING	D193Y	300	A_00093	hypothetical protein	3B1
104530	A	T	NON_SYNONYMOUS_CODING	L199Q	575	gsiA_1	Glutathione import ATP-binding protein GsiA	2G2
105920	C	A	NON_SYNONYMOUS_CODING	A48S	308	oppC	Oligopeptide transport system permease protein OppC	3G2
106401	A	G	NON_SYNONYMOUS_CODING	V214A	323	gsiC_1	Glutathione transport system permease protein GsiC	3G1
108990	A	G	INTERGENIC	-	-	-	intergenic region	2B1
109156	G	T	NON_SYNONYMOUS_CODING	S407R	458	A_00099	hypothetical protein	1G2
109973	A	T	NON_SYNONYMOUS_CODING	L135Q	458	A_00099	hypothetical protein	3G1
110134	G	T	SYNONYMOUS_CODING	R81	458	A_00099	hypothetical protein	3B1
112956	A	T	NON_SYNONYMOUS_CODING	W35R	291	rhaS	HTH-type transcriptional activator RhaS	1B1a,1B1b
112992	C	A	NON_SYNONYMOUS_CODING	A23S	291	rhaS	HTH-type transcriptional activator RhaS	2B1,2B2a,2B2b
113397	C	A	SYNONYMOUS_CODING	R56	296	A_00103	hypothetical protein	1G2
113475	G	T	SYNONYMOUS_CODING	A82	296	A_00103	hypothetical protein	4G1c,4G1d
115161	G	T	NON_SYNONYMOUS_CODING	G259C	451	cnbH_1	2-amino-5-chloromuconic acid deaminase	1B1a,1B1b
117510	G	T	NON_SYNONYMOUS_CODING	R162S	203	sspA_1	Stringent starvation protein A	1B1a,1B1b
117623	C	A	NON_SYNONYMOUS_CODING	R124L	203	sspA_1	Stringent starvation protein A	3G3
118490	T	G	NON_SYNONYMOUS_CODING	T170P	283	petC	Ammonia monooxygenase gamma subunit	5G1a,5G1b,6G1b
119048	T	G	NON_SYNONYMOUS_CODING	D455A	462	fbcH	Cytochrome b/c1	6G1a
119515	C	T	SYNONYMOUS_CODING	V299	462	fbcH	Cytochrome b/c1	4G1b
119556	G	A	NON_SYNONYMOUS_CODING	P286S	462	fbcH	Cytochrome b/c1	3G3
120020	A	G	NON_SYNONYMOUS_CODING	V131A	462	fbcH	Cytochrome b/c1	2B2a
123238	T	G	NON_SYNONYMOUS_CODING	L234R	376	degQ_1	Periplasmic pH-dependent serine endoprotease DegQ	2G1
123923	G	T	NON_SYNONYMOUS_CODING	R183S	246	tatC	Sec-independent protein translocase protein TatC	1B1b
125489	A	C	SYNONYMOUS_CODING	T55	122	A_00119	Purine nucleoside phosphoramidase	1B1b
126522	G	T	NON_SYNONYMOUS_CODING	R237S	271	hisF	Imidazole glycerol phosphate synthase subunit HisF	1B1a,1B1b
127362	G	T	SYNONYMOUS_CODING	A202	246	hisA	1-(5-phosphoribosyl)-5-[(5- phosphoribosylamino)methylideneamino] imidazole-4-carboxamide isomerase	3B1
127949	T	G	NON_SYNONYMOUS_CODING	I7L	246	hisA	1-(5-phosphoribosyl)-5-[(5- phosphoribosylamino)methylideneamino] imidazole-4-carboxamide isomerase	3G2
128980	G	A	SYNONYMOUS_CODING	L115	195	hisB	Histidine biosynthesis bifunctional protein HisB	4G1a,4G1b,4G1c,4G1d
129124	C	A	NON_SYNONYMOUS_CODING	V67F	195	hisB	Histidine biosynthesis bifunctional protein HisB	3B1
129636	G	T	SYNONYMOUS_CODING	A261	364	hisC2	Histidinol-phosphate aminotransferase 2	1B1a,1B1b
129860	C	CG	FRAME_SHIFT	P186P?	364	hisC2	Histidinol-phosphate aminotransferase 2	3G1
130245	C	T	SYNONYMOUS_CODING	T58	364	hisC2	Histidinol-phosphate aminotransferase 2	1B1a,1B1b
130625	A	G	SYNONYMOUS_CODING	C366	435	hisD	Histidinol dehydrogenase	4G1b
133065	T	A	NON_SYNONYMOUS_CODING	Q206L	421	murA_1	UDP-N-acetylglucosamine 1-carboxyvinyltransferase	5G1a,5G1b
133361	C	T	SYNONYMOUS_CODING	E107	421	murA_1	UDP-N-acetylglucosamine 1-carboxyvinyltransferase	6G1b
133497	A	G	NON_SYNONYMOUS_CODING	V62A	421	murA_1	UDP-N-acetylglucosamine 1-carboxyvinyltransferase	4G1b
134288	T	G	NON_SYNONYMOUS_CODING	H147P	265	yadH_1	Inner membrane transport permease YadH	4G1a,4G1c,4G1d
135218	A	G	NON_SYNONYMOUS_CODING	F106L	269	yadG_1	putative ABC transporter ATP-binding protein YadG	4G1a,4G1b,4G1c,4G1d
136809	T	C	NON_SYNONYMOUS_CODING	T100A	262	mlaA	Intermembrane phospholipid transport system lipoprotein MlaA	2B1
137111	T	C	INTERGENIC	-	-	-	intergenic region	6G1a
137739	G	T	SYNONYMOUS_CODING	T238	260	mlaE	Intermembrane phospholipid transport system permease protein MlaE	1B1a,1B1b
140612	G	A	NON_SYNONYMOUS_CODING	R432C	488	gltD	Glutamate synthase [NADPH] small chain	1B1a
140981	T	G	NON_SYNONYMOUS_CODING	T309P	488	gltD	Glutamate synthase [NADPH] small chain	6G1a
141544	T	A	NON_SYNONYMOUS_CODING	H121L	488	gltD	Glutamate synthase [NADPH] small chain	1B1a,1B1b
142086	A	T	NON_SYNONYMOUS_CODING	L1523Q	1579	gltB	Ferredoxin-dependent glutamate synthase 1	1B1a,1B1b
142286	G	T	SYNONYMOUS_CODING	T1456	1579	gltB	Ferredoxin-dependent glutamate synthase 1	4G1a,4G1b,4G1c,4G1d
142711	G	T	NON_SYNONYMOUS_CODING	R1315S	1579	gltB	Ferredoxin-dependent glutamate synthase 1	3B1,4G1a,4G1b,4G1c,4G1d
142878	A	C	NON_SYNONYMOUS_CODING	L1259R	1579	gltB	Ferredoxin-dependent glutamate synthase 1	5G1b
142892	C	T	STOP_GAINED	W1254*	1579	gltB	Ferredoxin-dependent glutamate synthase 1	2G2
143368	CGGCCTT	C	CODON_DELETION	KA1094	1579	gltB	Ferredoxin-dependent glutamate synthase 1	2B3,8B1
143401	T	A	NON_SYNONYMOUS_CODING	T1085S	1579	gltB	Ferredoxin-dependent glutamate synthase 1	2G1
143953	A	G	NON_SYNONYMOUS_CODING	F901L	1579	gltB	Ferredoxin-dependent glutamate synthase 1	2B2b
144224	G	T	SYNONYMOUS_CODING	A810	1579	gltB	Ferredoxin-dependent glutamate synthase 1	2G2
145208	C	A	SYNONYMOUS_CODING	S482	1579	gltB	Ferredoxin-dependent glutamate synthase 1	3B1
145398	A	G	NON_SYNONYMOUS_CODING	I419T	1579	gltB	Ferredoxin-dependent glutamate synthase 1	5G1a
145556	C	A	SYNONYMOUS_CODING	A366	1579	gltB	Ferredoxin-dependent glutamate synthase 1	1B1a,1B1b
146154	G	T	NON_SYNONYMOUS_CODING	P167Q	1579	gltB	Ferredoxin-dependent glutamate synthase 1	1G2,5G1a,5G1b,6G1b
146793	A	G	INTERGENIC	-	-	-	intergenic region	3B1
146798	G	A	INTERGENIC	-	-	-	intergenic region	4G1a,4G1b,4G1c,4G1d
146868	C	A	INTERGENIC	-	-	-	intergenic region	3B1
149446	A	G	NON_SYNONYMOUS_CODING	E125G	279	fghA	S-formylglutathione hydrolase	4G1a,4G1c,4G1d
150157	C	T	NON_SYNONYMOUS_CODING	A63V	227	A_00144	hypothetical protein	4G1b
150204	G	A	NON_SYNONYMOUS_CODING	A79T	227	A_00144	hypothetical protein	2B2a
150383	C	A	SYNONYMOUS_CODING	R138	227	A_00144	hypothetical protein	3G3
151202	C	T	STOP_GAINED	Q151*	152	A_00145	hypothetical protein	3B1
151281	T	C	INTERGENIC	-	-	-	intergenic region	3G2,3G3
154216	G	T	NON_SYNONYMOUS_CODING	R226L	855	nhaP2_1	K(+)/H(+) antiporter NhaP2	4G1c
155607	A	G	NON_SYNONYMOUS_CODING	I690V	855	nhaP2_1	K(+)/H(+) antiporter NhaP2	1G2
156584	T	C	NON_SYNONYMOUS_CODING	I170V	327	gntR_1	HTH-type transcriptional regulator GntR	4G1b
156833	A	G	NON_SYNONYMOUS_CODING	Y87H	327	gntR_1	HTH-type transcriptional regulator GntR	6G1a
157184	G	A	SYNONYMOUS_CODING	D266	273	idi	Isopentenyl-diphosphate Delta-isomerase	1B1a
158217	G	A	INTERGENIC	-	-	-	intergenic region	5G1a
158923	C	T	SYNONYMOUS_CODING	S202	385	A_00151	hypothetical protein	3B1
159432	A	C	NON_SYNONYMOUS_CODING	Q372P	385	A_00151	hypothetical protein	3B1
162908	C	T	SYNONYMOUS_CODING	L54	251	A_00157	hypothetical protein	4G1a,4G1b,4G1c,4G1d
163484	T	C	NON_SYNONYMOUS_CODING	W246R	251	A_00157	hypothetical protein	2G2
163591	G	GC	FRAME_SHIFT	A25A?	202	A_00158	hypothetical protein	5G1a,5G1b
169031	C	T	SYNONYMOUS_CODING	N170	457	glmU	Bifunctional protein GlmU	3G3
169835	G	T	SYNONYMOUS_CODING	T438	457	glmU	Bifunctional protein GlmU	3B1
170110	G	T	SYNONYMOUS_CODING	A73	464	ribZ_1	Riboflavin transporter RibZ	2G2,3G1
170577	T	G	NON_SYNONYMOUS_CODING	V229G	464	ribZ_1	Riboflavin transporter RibZ	2B1,2B2a,2B2b
170757	A	T	NON_SYNONYMOUS_CODING	Q289L	464	ribZ_1	Riboflavin transporter RibZ	3B1
170926	A	G	SYNONYMOUS_CODING	G345	464	ribZ_1	Riboflavin transporter RibZ	2B2a
171602	A	C	NON_SYNONYMOUS_CODING	Q80P	440	rkpK	UDP-glucose 6-dehydrogenase	1B1a,1B1b
174800	A	C	NON_SYNONYMOUS_CODING	H135P	610	glmS	Glutamine--fructose-6-phosphate aminotransferase [isomerizing]	4G1c
176301	GA	G	INTERGENIC	-	-	-	intergenic region	3G2
177830	G	T	NON_SYNONYMOUS_CODING	A390E	830	btuD_2	Vitamin B12 import ATP-binding protein BtuD	3B1
177914	C	A	NON_SYNONYMOUS_CODING	G362V	830	btuD_2	Vitamin B12 import ATP-binding protein BtuD	3G2
178516	G	A	SYNONYMOUS_CODING	I161	830	btuD_2	Vitamin B12 import ATP-binding protein BtuD	1B1b
178720	C	T	SYNONYMOUS_CODING	A93	830	btuD_2	Vitamin B12 import ATP-binding protein BtuD	3B1
180124	A	C	SYNONYMOUS_CODING	G317	394	A_00173	Leu/Ile/Val-binding protein	3G1
180158	A	T	NON_SYNONYMOUS_CODING	V306E	394	A_00173	Leu/Ile/Val-binding protein	3B1
180768	T	C	NON_SYNONYMOUS_CODING	I103V	394	A_00173	Leu/Ile/Val-binding protein	2B2a,2B2b
180827	T	G	NON_SYNONYMOUS_CODING	N83T	394	A_00173	Leu/Ile/Val-binding protein	2G1
182371	C	G	NON_SYNONYMOUS_CODING	L200V	312	A_00175	hypothetical protein	1B1a,1B1b
182734	C	T	NON_SYNONYMOUS_CODING	P9L	418	cnbH_2	2-amino-5-chloromuconic acid deaminase	4G1c,4G1d
183373	C	A	NON_SYNONYMOUS_CODING	P222Q	418	cnbH_2	2-amino-5-chloromuconic acid deaminase	3B1
183397	C	A	NON_SYNONYMOUS_CODING	A230E	418	cnbH_2	2-amino-5-chloromuconic acid deaminase	3B1
184366	T	A	SYNONYMOUS_CODING	R118	258	A_00177	hypothetical protein	1B1a,1B1b
184565	G	T	STOP_GAINED	E185*	258	A_00177	hypothetical protein	3B1
185571	G	T	SYNONYMOUS_CODING	T60	337	A_00179	hypothetical protein	3B1
186699	A	C	NON_SYNONYMOUS_CODING	T59P	439	pht3	Phthalate 4,5-dioxygenase oxygenase subunit	2G2
186721	T	G	NON_SYNONYMOUS_CODING	M66R	439	pht3	Phthalate 4,5-dioxygenase oxygenase subunit	1B1a,1B1b
188818	A	AC	FRAME_SHIFT	S322Q?	329	A_00181	hypothetical protein	6G1b
189144	C	A	SYNONYMOUS_CODING	R83	323	pht2	Phthalate 4,5-dioxygenase oxygenase reductase subunit	2G2
189981	G	T	NON_SYNONYMOUS_CODING	K31N	396	pht4	Putative 4,5-dihydroxyphthalate dehydrogenase	2B3,7B1,8B1
190596	C	T	SYNONYMOUS_CODING	G236	396	pht4	Putative 4,5-dihydroxyphthalate dehydrogenase	4G1c,4G1d
195464	C	A	NON_SYNONYMOUS_CODING	C254F	271	iclR_1	Transcriptional repressor IclR	3B1
196064	C	T	NON_SYNONYMOUS_CODING	S54N	271	iclR_1	Transcriptional repressor IclR	4G1a,4G1b,4G1c,4G1d
196853	T	G	NON_SYNONYMOUS_CODING	M349L	401	A_00190	Cytochrome p450 CYP199A2	3G3
197175	G	A	SYNONYMOUS_CODING	G241	401	A_00190	Cytochrome p450 CYP199A2	6G1a
198144	T	C	NON_SYNONYMOUS_CODING	K195E	274	pgdA_1	Peptidoglycan deacetylase	3G3
199159	A	C	NON_SYNONYMOUS_CODING	L116R	253	cpnA_1	Cyclopentanol dehydrogenase	3B1
199585	G	T	SYNONYMOUS_CODING	I226	254	xecD_1	2-(R)-hydroxypropyl-CoM dehydrogenase	3B1
200140	C	A	SYNONYMOUS_CODING	A41	254	xecD_1	2-(R)-hydroxypropyl-CoM dehydrogenase	2G2
200432	C	A	SYNONYMOUS_CODING	L181	239	livF_1	High-affinity branched-chain amino acid transport ATP-binding protein LivF	4G1b
201143	A	G	NON_SYNONYMOUS_CODING	F205L	264	lptB_1	Lipopolysaccharide export system ATP-binding protein LptB	2B2b
201404	T	G	NON_SYNONYMOUS_CODING	S118R	264	lptB_1	Lipopolysaccharide export system ATP-binding protein LptB	3B1
202693	G	A	NON_SYNONYMOUS_CODING	S290L	290	livH_2	High-affinity branched-chain amino acid transport system permease protein LivH	7B1
203075	A	G	NON_SYNONYMOUS_CODING	W163R	290	livH_2	High-affinity branched-chain amino acid transport system permease protein LivH	2G1
203596	T	C	NON_SYNONYMOUS_CODING	K383E	387	A_00198	hypothetical protein	3G2
205018	A	G	INTERGENIC	-	-	-	intergenic region	5G1a
205529	C	A	SYNONYMOUS_CODING	A164	371	namA_1	NADPH dehydrogenase	1B1a,1B1b
206026	C	T	NON_SYNONYMOUS_CODING	P330L	371	namA_1	NADPH dehydrogenase	5G1a,5G1b,6G1b
208267	T	G	NON_SYNONYMOUS_CODING	K44Q	316	A_00201	IS481 family transposase IS481	6G1a
209533	A	G	SYNONYMOUS_CODING	Y7	352	oxd	Phenylacetaldoxime dehydratase	3G2
210229	C	A	SYNONYMOUS_CODING	A92	311	A_00203	Nitrilase	1B1a,1B1b
210313	G	T	SYNONYMOUS_CODING	T64	311	A_00203	Nitrilase	4G1a,4G1b,4G1c,4G1d
210842	G	T	SYNONYMOUS_CODING	R126	233	livF_2	High-affinity branched-chain amino acid transport ATP-binding protein LivF	1B1a,1B1b
211130	C	T	SYNONYMOUS_CODING	V30	233	livF_2	High-affinity branched-chain amino acid transport ATP-binding protein LivF	4G1a,4G1c,4G1d
211178	C	T	SYNONYMOUS_CODING	R14	233	livF_2	High-affinity branched-chain amino acid transport ATP-binding protein LivF	3G3
212676	A	T	NON_SYNONYMOUS_CODING	L73Q	320	A_00206	hypothetical protein	4G1a,4G1b,4G1c,4G1d
213518	T	A	NON_SYNONYMOUS_CODING	Q81L	289	livH_3	High-affinity branched-chain amino acid transport system permease protein LivH	2G2,3G1,6G1a
213971	G	A	SYNONYMOUS_CODING	F337	390	A_00208	hypothetical protein	3B1
214949	G	T	SYNONYMOUS_CODING	G11	390	A_00208	hypothetical protein	1B1a,1B1b
215598	T	G	NON_SYNONYMOUS_CODING	L142R	258	A_00209	hypothetical protein	1B1a,1B1b
217173	C	A	NON_SYNONYMOUS_CODING	R121S	294	A_00211	hypothetical protein	3B1
217899	G	T	SYNONYMOUS_CODING	A3	79	tusA_1	Sulfur carrier protein TusA	3G3
219323	G	T	SYNONYMOUS_CODING	T76	507	A_00215	hypothetical protein	1B1a,1B1b
220735	G	T	NON_SYNONYMOUS_CODING	K32N	512	metE_1	5-methyltetrahydropteroyltriglutamate-- homocysteine methyltransferase	1B1a,1B1b
221354	G	T	NON_SYNONYMOUS_CODING	G239C	512	metE_1	5-methyltetrahydropteroyltriglutamate-- homocysteine methyltransferase	3B1
221474	C	T	NON_SYNONYMOUS_CODING	P279S	512	metE_1	5-methyltetrahydropteroyltriglutamate-- homocysteine methyltransferase	2G2
221818	A	G	SYNONYMOUS_CODING	E393	512	metE_1	5-methyltetrahydropteroyltriglutamate-- homocysteine methyltransferase	6G1a
222413	A	G	NON_SYNONYMOUS_CODING	D60G	87	A_00217	hypothetical protein	4G1a,4G1b,4G1c,4G1d
223416	A	G	NON_SYNONYMOUS_CODING	Y239H	368	A_00219	Outer membrane porin protein	4G1a,4G1c,4G1d
223975	G	T	SYNONYMOUS_CODING	I52	368	A_00219	Outer membrane porin protein	2B3,8B1
224121	T	C	NON_SYNONYMOUS_CODING	T4A	368	A_00219	Outer membrane porin protein	6G1b
224282	C	T	INTERGENIC	-	-	-	intergenic region	3G1
224492	T	C	NON_SYNONYMOUS_CODING	V36A	278	A_00220	hypothetical protein	2B1
224654	T	A	NON_SYNONYMOUS_CODING	L90Q	278	A_00220	hypothetical protein	2G1
226203	C	T	NON_SYNONYMOUS_CODING	A23V	136	A_00222	hypothetical protein	6G1b
227406	T	G	NON_SYNONYMOUS_CODING	Y43D	286	panB	3-methyl-2-oxobutanoate hydroxymethyltransferase	6G1a
227708	G	T	SYNONYMOUS_CODING	L143	286	panB	3-methyl-2-oxobutanoate hydroxymethyltransferase	1B1a
228364	G	T	NON_SYNONYMOUS_CODING	N341K	413	dnaK_1	Chaperone protein DnaK	3B1
228997	G	T	NON_SYNONYMOUS_CODING	D130E	413	dnaK_1	Chaperone protein DnaK	1B1a,1B1b
229357	A	C	SYNONYMOUS_CODING	T10	413	dnaK_1	Chaperone protein DnaK	3G2
231350	T	TG	FRAME_SHIFT	A44A?	320	A_00227	hypothetical protein	5G1a,5G1b
233004	T	C	NON_SYNONYMOUS_CODING	Q74R	451	A_00229	hypothetical protein	6G1a
233379	C	T	INTERGENIC	-	-	-	intergenic region	6G1a
234002	T	G	NON_SYNONYMOUS_CODING	Q2P	176	A_00230	hypothetical protein	1B1a,1B1b
235115	C	A	INTERGENIC	-	-	-	intergenic region	1B1a,1B1b
235892	G	T	SYNONYMOUS_CODING	R235	261	A_00233	hypothetical protein	1G2
238254	T	C	NON_SYNONYMOUS_CODING	M221T	342	A_00235	hypothetical protein	4G1a,4G1b,4G1c,4G1d
239659	T	C	SYNONYMOUS_CODING	Y345	389	hipO_2	Hippurate hydrolase	4G1b
240998	C	A	STOP_GAINED	E12*	184	A_00238	hypothetical protein	6G1a
242031	G	T	SYNONYMOUS_CODING	A145	163	A_00240	hypothetical protein	3G1
242195	A	G	INTERGENIC	-	-	-	intergenic region	4G1a,4G1c,4G1d
242802	C	A	SYNONYMOUS_CODING	A200	516	tetX	Flavin-dependent monooxygenase	3B1
243076	G	T	NON_SYNONYMOUS_CODING	G292C	516	tetX	Flavin-dependent monooxygenase	1B1a
243577	G	T	NON_SYNONYMOUS_CODING	G459C	516	tetX	Flavin-dependent monooxygenase	2G2
243860	T	A	NON_SYNONYMOUS_CODING	C33S	57	A_00242	hypothetical protein	3G3
244788	C	T	SYNONYMOUS_CODING	I265	324	A_00243	hypothetical protein	1B1a
245166	C	T	SYNONYMOUS_CODING	R49	155	A_00244	hypothetical protein	3B1
245408	G	A	NON_SYNONYMOUS_CODING	C130Y	155	A_00244	hypothetical protein	3B1
245541	C	A	NON_SYNONYMOUS_CODING	E245D	261	hmuV	Hemin import ATP-binding protein HmuV	3B1
246063	G	T	SYNONYMOUS_CODING	A71	261	hmuV	Hemin import ATP-binding protein HmuV	2G2
246772	T	A	NON_SYNONYMOUS_CODING	T170S	334	hmuU	Hemin transport system permease protein HmuU	3B1
246846	A	C	NON_SYNONYMOUS_CODING	V145G	334	hmuU	Hemin transport system permease protein HmuU	1G2
246914	C	A	SYNONYMOUS_CODING	L122	334	hmuU	Hemin transport system permease protein HmuU	1B1a,1B1b
247209	A	T	NON_SYNONYMOUS_CODING	V24E	334	hmuU	Hemin transport system permease protein HmuU	2G2,3G1
247695	G	T	SYNONYMOUS_CODING	R134	277	hmuT	Hemin-binding periplasmic protein HmuT	6G1a
249488	A	T	NON_SYNONYMOUS_CODING	L761Q	854	btuB_1	Vitamin B12 transporter BtuB	5G1a
249501	C	T	NON_SYNONYMOUS_CODING	V757M	854	btuB_1	Vitamin B12 transporter BtuB	1G2
250136	G	T	NON_SYNONYMOUS_CODING	P545Q	854	btuB_1	Vitamin B12 transporter BtuB	1B1a,1B1b
251095	G	T	SYNONYMOUS_CODING	R225	854	btuB_1	Vitamin B12 transporter BtuB	2G2
251850	C	CT	INTERGENIC	-	-	-	intergenic region	4G1a,4G1b,4G1c,4G1d
252213	T	A	NON_SYNONYMOUS_CODING	Q198L	310	fecR_1	Protein FecR	5G1a,5G1b,6G1b
252330	T	G	NON_SYNONYMOUS_CODING	H159P	310	fecR_1	Protein FecR	4G1a,4G1c,4G1d
252637	C	T	NON_SYNONYMOUS_CODING	A57T	310	fecR_1	Protein FecR	3B1
253323	T	C	INTERGENIC	-	-	-	intergenic region	6G1a
254023	T	C	INTERGENIC	-	-	-	intergenic region	1B1b
254511	G	A	NON_SYNONYMOUS_CODING	A153T	390	A_00253	hypothetical protein	4G1b
256037	A	C	NON_SYNONYMOUS_CODING	T204P	316	A_00254	hypothetical protein	6G1b
256873	C	A	NON_SYNONYMOUS_CODING	A171E	265	pdaA	Peptidoglycan-N-acetylmuramic acid deacetylase PdaA	3G2,3G3
257041	A	C	NON_SYNONYMOUS_CODING	D227A	265	pdaA	Peptidoglycan-N-acetylmuramic acid deacetylase PdaA	2G1
257760	G	T	NON_SYNONYMOUS_CODING	G199C	329	A_00256	hypothetical protein	2B2b
258708	G	T	SYNONYMOUS_CODING	A462	476	A_00258	hypothetical protein	3B1
260969	C	T	INTERGENIC	-	-	-	intergenic region	6G1a
261184	A	G	NON_SYNONYMOUS_CODING	T65A	809	fdoG_2	Formate dehydrogenase-O major subunit	3G2
261520	C	T	NON_SYNONYMOUS_CODING	H177Y	809	fdoG_2	Formate dehydrogenase-O major subunit	1B1b
262949	T	G	NON_SYNONYMOUS_CODING	L653R	809	fdoG_2	Formate dehydrogenase-O major subunit	2G2
262990	C	A	NON_SYNONYMOUS_CODING	R667S	809	fdoG_2	Formate dehydrogenase-O major subunit	3B1
263248	G	T	NON_SYNONYMOUS_CODING	A753S	809	fdoG_2	Formate dehydrogenase-O major subunit	3G2,3G3
264321	G	T	NON_SYNONYMOUS_CODING	R297L	299	fdoH	Formate dehydrogenase-O iron-sulfur subunit	2G1
265384	T	G	NON_SYNONYMOUS_CODING	L106R	311	fdhE	Protein FdhE	4G1b
265443	C	A	NON_SYNONYMOUS_CODING	R126S	311	fdhE	Protein FdhE	3B1
267282	A	T	NON_SYNONYMOUS_CODING	Q428L	471	selA	L-seryl-tRNA(Sec) selenium transferase	5G1a,5G1b,6G1b
267474	C	A	SYNONYMOUS_CODING	T21	642	selB	Selenocysteine-specific elongation factor	1B1a,1B1b
267975	G	T	SYNONYMOUS_CODING	T188	642	selB	Selenocysteine-specific elongation factor	1B1a,1B1b
268976	G	T	NON_SYNONYMOUS_CODING	R522L	642	selB	Selenocysteine-specific elongation factor	3B1
269222	A	T	NON_SYNONYMOUS_CODING	Q604L	642	selB	Selenocysteine-specific elongation factor	1B1a,1B1b
270607	A	T	NON_SYNONYMOUS_CODING	W308R	319	A_00268	hypothetical protein	1B1a,1B1b
271298	G	T	SYNONYMOUS_CODING	R77	319	A_00268	hypothetical protein	3B1
272569	C	A	INTERGENIC	-	-	-	intergenic region	3B1
272749	G	T	NON_SYNONYMOUS_CODING	A16S	205	nsaD	2-hydroxychromene-2-carboxylate isomerase	1B1b
274071	A	G	NON_SYNONYMOUS_CODING	N3S	50	A_00272	hypothetical protein	2B2a,2B2b
274096	G	A	NON_SYNONYMOUS_CODING	M11I	50	A_00272	hypothetical protein	4G1a,4G1c,4G1d
275334	G	A	INTERGENIC	-	-	-	intergenic region	2G2
275648	A	T	NON_SYNONYMOUS_CODING	L188Q	262	trpC	Indole-3-glycerol phosphate synthase	2B2b
275663	A	G	NON_SYNONYMOUS_CODING	M183T	262	trpC	Indole-3-glycerol phosphate synthase	4G1b
277105	A	C	NON_SYNONYMOUS_CODING	M45R	343	trpD	Anthranilate phosphoribosyltransferase	3G1
278539	C	T	NON_SYNONYMOUS_CODING	G290D	506	trpE	Anthranilate synthase component 1	1G2,2B1,2B2a,2B2b,4G1a,4G1b,4G1c,4G1d
279591	T	A	INTERGENIC	-	-	-	intergenic region	3B1
281250	A	G	SYNONYMOUS_CODING	Q23	124	apaG	Protein ApaG	5G1a
281708	G	A	SYNONYMOUS_CODING	S46	429	A_00281	hypothetical protein	5G1a
283058	G	T	NON_SYNONYMOUS_CODING	A68S	389	ubiI	2-octaprenylphenol hydroxylase	3B1
283294	C	A	SYNONYMOUS_CODING	R146	389	ubiI	2-octaprenylphenol hydroxylase	3B1
284216	T	G	SYNONYMOUS_CODING	G50	275	dsbC	putative thiol:disulfide interchange protein DsbC	2G2
284773	T	C	NON_SYNONYMOUS_CODING	L236P	275	dsbC	putative thiol:disulfide interchange protein DsbC	2G2
285350	C	A	SYNONYMOUS_CODING	R144	315	A_00284	Hydroxypyruvate reductase	4G1c,4G1d
287533	T	A	NON_SYNONYMOUS_CODING	V31E	295	trxB_1	Thioredoxin reductase	2B1,2B2a,2B2b
287536	T	C	NON_SYNONYMOUS_CODING	L32P	295	trxB_1	Thioredoxin reductase	2G2
287559	G	T	NON_SYNONYMOUS_CODING	G40C	295	trxB_1	Thioredoxin reductase	3G1
287893	C	A	NON_SYNONYMOUS_CODING	A151E	295	trxB_1	Thioredoxin reductase	1B1a,1B1b,4G1a,4G1b,4G1c,4G1d
287962	T	A	NON_SYNONYMOUS_CODING	V174E	295	trxB_1	Thioredoxin reductase	3B1
287965	A	C	NON_SYNONYMOUS_CODING	H175P	295	trxB_1	Thioredoxin reductase	3G2,3G3
287983	T	G	NON_SYNONYMOUS_CODING	V181G	295	trxB_1	Thioredoxin reductase	6G1a
288070	T	TC	FRAME_SHIFT	N211Q?	295	trxB_1	Thioredoxin reductase	5G1a,5G1b
290129	G	A	NON_SYNONYMOUS_CODING	S2N	258	echA8_1	putative enoyl-CoA hydratase echA8	2G2
290562	C	A	SYNONYMOUS_CODING	R146	258	echA8_1	putative enoyl-CoA hydratase echA8	3G3
291192	G	A	NON_SYNONYMOUS_CODING	A8T	497	A_00290	hypothetical protein	3G2
291205	A	T	NON_SYNONYMOUS_CODING	Q12L	497	A_00290	hypothetical protein	3B1
291209	G	T	SYNONYMOUS_CODING	A13	497	A_00290	hypothetical protein	2G1
292201	T	G	NON_SYNONYMOUS_CODING	V344G	497	A_00290	hypothetical protein	3G2
292330	C	A	NON_SYNONYMOUS_CODING	P387Q	497	A_00290	hypothetical protein	1B1a,1B1b
293041	A	G	INTERGENIC	-	-	-	intergenic region	4G1a,4G1c,4G1d
293237	C	A	NON_SYNONYMOUS_CODING	A24E	114	A_00291	hypothetical protein	2G2
293645	A	G	NON_SYNONYMOUS_CODING	N23S	293	atpB	ATP synthase subunit a	4G1a,4G1c,4G1d
294049	A	G	NON_SYNONYMOUS_CODING	M158V	293	atpB	ATP synthase subunit a	2B1
295564	C	T	NON_SYNONYMOUS_CODING	A48V	179	atpH_2	ATP synthase subunit delta	4G1a,4G1c,4G1d
296382	C	T	SYNONYMOUS_CODING	I128	513	atpA	ATP synthase subunit alpha	7B1
296702	A	T	NON_SYNONYMOUS_CODING	Q235L	513	atpA	ATP synthase subunit alpha	1B1a,1B1b
297702	A	C	NON_SYNONYMOUS_CODING	K22T	301	atpG	ATP synthase gamma chain	2B1,2B2a,2B2b
299085	A	T	NON_SYNONYMOUS_CODING	I169F	466	atpD1	ATP synthase subunit beta 1	2G2
301430	T	A	INTERGENIC	-	-	-	intergenic region	2B1,2B2a,2B2b
302890	T	C	INTERGENIC	-	-	-	intergenic region	1G2
304113	T	A	NON_SYNONYMOUS_CODING	L351Q	687	priA	primosomal protein N'	1G2
304165	C	A	SYNONYMOUS_CODING	R368	687	priA	primosomal protein N'	2B2b
304186	G	T	SYNONYMOUS_CODING	A375	687	priA	primosomal protein N'	1B1a,1B1b
305881	A	C	NON_SYNONYMOUS_CODING	T243P	686	rep_1	ATP-dependent DNA helicase Rep	3B1
307667	G	T	NON_SYNONYMOUS_CODING	R249S	376	cpg2_1	Carboxypeptidase G2	1G2
307825	T	A	NON_SYNONYMOUS_CODING	H196L	376	cpg2_1	Carboxypeptidase G2	6G1a
309281	T	A	NON_SYNONYMOUS_CODING	E15D	301	A_00305	hypothetical protein	3B1
310109	A	C	NON_SYNONYMOUS_CODING	L77R	336	btuD_3	Vitamin B12 import ATP-binding protein BtuD	2G1
310928	C	A	NON_SYNONYMOUS_CODING	A129S	325	oppD_1	Oligopeptide transport ATP-binding protein OppD	6G1a
312792	C	A	SYNONYMOUS_CODING	L141	325	dppB_1	Dipeptide transport system permease protein DppB	6G1b
313441	A	C	NON_SYNONYMOUS_CODING	W267G	319	A_00310	hypothetical protein	3G3
313443	G	A	NON_SYNONYMOUS_CODING	A266V	319	A_00310	hypothetical protein	2G1
315142	T	G	NON_SYNONYMOUS_CODING	Q288P	541	hbpA_1	Heme-binding protein A	1B1a,1B1b
316015	T	C	INTERGENIC	-	-	-	intergenic region	3G2
316338	A	G	STOP_LOST+SPLICE_SITE_REGION	*78Q	77	A_00312	hypothetical protein	4G1b
316660	A	G	INTERGENIC	-	-	-	intergenic region	2G1
316863	C	A	NON_SYNONYMOUS_CODING	A236S	287	nnr_1	Bifunctional NAD(P)H-hydrate repair enzyme Nnr	1G2,5G1a
318451	G	A	NON_SYNONYMOUS_CODING	D270N	277	fadB_1	putative enoyl-CoA hydratase	1B1a,1B1b
318731	C	A	SYNONYMOUS_CODING	A166	249	paaF_1	2,3-dehydroadipyl-CoA hydratase	3B1
319323	T	G	NON_SYNONYMOUS_CODING	S299R	330	A_00316	hypothetical protein	2B1
319492	G	A	SYNONYMOUS_CODING	L242	330	A_00316	hypothetical protein	4G1a,4G1b,4G1c,4G1d
326119	T	A	INTERGENIC	-	-	-	intergenic region	3B1
326485	T	G	NON_SYNONYMOUS_CODING	I268L	327	A_00323	hypothetical protein	1B1a,1B1b
327272	G	T	SYNONYMOUS_CODING	L5	327	A_00323	hypothetical protein	1B1a,1B1b
327456	C	T	NON_SYNONYMOUS_CODING	A413T	455	A_00324	hypothetical protein	5G1b
328861	G	T	INTERGENIC	-	-	-	intergenic region	3G2
329788	C	A	NON_SYNONYMOUS_CODING	A418S	528	gshA	Glutamate--cysteine ligase	5G1a
330848	G	C	SYNONYMOUS_CODING	A64	528	gshA	Glutamate--cysteine ligase	2B3,7B1,8B1
331055	A	G	INTERGENIC	-	-	-	intergenic region	3G1
331568	A	C	NON_SYNONYMOUS_CODING	L131R	293	A_00327	Monoacylglycerol lipase	3G3
332125	C	T	STOP_GAINED	Q32*	168	A_00328	hypothetical protein	4G1b
332183	C	T	NON_SYNONYMOUS_CODING	A51V	168	A_00328	hypothetical protein	3G2
333128	T	G	NON_SYNONYMOUS_CODING	W180G	297	A_00329	hypothetical protein	4G1a,4G1b,4G1c,4G1d
333159	C	T	NON_SYNONYMOUS_CODING	A190V	297	A_00329	hypothetical protein	4G1a,4G1c,4G1d
333571	G	T	NON_SYNONYMOUS_CODING	A313E	345	comC	(2R)-3-sulfolactate dehydrogenase (NADP(+))	3B1
333572	C	A	NON_SYNONYMOUS_CODING	A313S	345	comC	(2R)-3-sulfolactate dehydrogenase (NADP(+))	4G1a,4G1b,4G1c,4G1d
334828	T	C	NON_SYNONYMOUS_CODING	L42P	407	metXS	Homoserine O-succinyltransferase	1G2
335065	C	A	NON_SYNONYMOUS_CODING	P121Q	407	metXS	Homoserine O-succinyltransferase	2B1
335593	A	G	NON_SYNONYMOUS_CODING	Y297C	407	metXS	Homoserine O-succinyltransferase	2B2a
336564	C	T	INTERGENIC	-	-	-	intergenic region	3B1
339395	T	G	NON_SYNONYMOUS_CODING	H180P	289	A_00335	hypothetical protein	1G2
340285	T	G	NON_SYNONYMOUS_CODING	V66G	212	A_00336	hypothetical protein	5G1a,5G1b,6G1b
340780	C	T	INTERGENIC	-	-	-	intergenic region	3G3
342727	A	T	NON_SYNONYMOUS_CODING	S25C	260	exoA	Exodeoxyribonuclease	1B1a,1B1b
343717	G	T	SYNONYMOUS_CODING	P90	235	pyrE_2	Orotate phosphoribosyltransferase	3G1
344699	C	A	NON_SYNONYMOUS_CODING	V326F	485	gatB	Aspartyl/glutamyl-tRNA(Asn/Gln) amidotransferase subunit B	2B3,7B1,8B1
347714	A	G	INTERGENIC	-	-	-	intergenic region	4G1a
348042	A	T	NON_SYNONYMOUS_CODING	H100L	347	mreB	Cell shape-determining protein MreB	1B1a,1B1b
349014	C	T	NON_SYNONYMOUS_CODING	S48L	294	mreC	Cell shape-determining protein MreC	3G3
350623	C	A	SYNONYMOUS_CODING	R102	632	mrdA	Peptidoglycan D,D-transpeptidase MrdA	3B1,4G1a,4G1b,4G1c,4G1d
352012	C	A	SYNONYMOUS_CODING	R565	632	mrdA	Peptidoglycan D,D-transpeptidase MrdA	4G1a,4G1c,4G1d
354092	A	T	NON_SYNONYMOUS_CODING	L117Q	351	ldh	L-lactate dehydrogenase	2B3,7B1,8B1
354814	T	A	NON_SYNONYMOUS_CODING	T377S	496	A_00349	hypothetical protein	5G1a,5G1b,6G1b
355992	T	C	INTERGENIC	-	-	-	intergenic region	2G2
356041	T	C	INTERGENIC	-	-	-	intergenic region	1B1a,1B1b
356665	C	T	SYNONYMOUS_CODING	A2	191	slmA	Nucleoid occlusion factor SlmA	1B1a
356955	A	G	NON_SYNONYMOUS_CODING	F164L	247	gph	Phosphoglycolate phosphatase	2B2a,2B2b
357572	A	T	NON_SYNONYMOUS_CODING	S259T	300	argB	Acetylglutamate kinase	1B1a,1B1b
357827	C	A	NON_SYNONYMOUS_CODING	A174S	300	argB	Acetylglutamate kinase	3B1,3G2
358634	C	T	SYNONYMOUS_CODING	A16	262	metQ_1	D-methionine-binding lipoprotein MetQ	3G2,3G3
360500	A	T	NON_SYNONYMOUS_CODING	I59N	247	A_00355	hypothetical protein	3G2
360565	G	T	SYNONYMOUS_CODING	A37	247	A_00355	hypothetical protein	2G2
362883	T	A	NON_SYNONYMOUS_CODING	L58Q	185	ogt_1	Methylated-DNA--protein-cysteine methyltransferase	4G1a,4G1c,4G1d
364387	T	G	NON_SYNONYMOUS_CODING	H222P	290	rapZ	RNase adapter protein RapZ	3B1
365681	T	G	NON_SYNONYMOUS_CODING	L193R	268	A_00362	hypothetical protein	6G1a
366619	A	G	NON_SYNONYMOUS_CODING	N238S	424	adhB_1	Alcohol dehydrogenase (quinone), cytochrome c subunit	4G1b
368232	A	T	NON_SYNONYMOUS_CODING	L123Q	154	A_00365	hypothetical protein	3B1
368415	A	C	NON_SYNONYMOUS_CODING	L62R	154	A_00365	hypothetical protein	3G1
368725	T	C	INTERGENIC	-	-	-	intergenic region	1B1a,1B1b
368844	A	G	NON_SYNONYMOUS_CODING	S110P	112	hpf	Ribosome hibernation promoting factor	2G2
368894	T	C	NON_SYNONYMOUS_CODING	Q93R	112	hpf	Ribosome hibernation promoting factor	3B1
369505	G	T	NON_SYNONYMOUS_CODING	R252S	261	lptB_3	Lipopolysaccharide export system ATP-binding protein LptB	3G2,3G3,5G1a,5G1b,6G1b
370900	C	T	SYNONYMOUS_CODING	A7	205	lptA	Lipopolysaccharide export system protein LptA	3G3
372852	G	T	SYNONYMOUS_CODING	T94	328	kdsD	Arabinose 5-phosphate isomerase KdsD	3B1
373274	G	T	SYNONYMOUS_CODING	P7	404	purT	Formate-dependent phosphoribosylglycinamide formyltransferase	2G1
373947	A	G	NON_SYNONYMOUS_CODING	I232V	404	purT	Formate-dependent phosphoribosylglycinamide formyltransferase	5G1b
374421	G	A	NON_SYNONYMOUS_CODING	E390K	404	purT	Formate-dependent phosphoribosylglycinamide formyltransferase	3G2,3G3
374613	G	A	INTERGENIC	-	-	-	intergenic region	6G1a
375176	A	G	NON_SYNONYMOUS_CODING	D172G	190	A_00373	hypothetical protein	2B2a,2B2b
376842	A	T	STOP_GAINED	K504*	522	cydA	Cytochrome bd ubiquinol oxidase subunit 1	1B1a,1B1b
377270	C	A	NON_SYNONYMOUS_CODING	R119S	383	cydB_1	Cytochrome bd-I ubiquinol oxidase subunit 2	2G2
377719	G	T	SYNONYMOUS_CODING	P268	383	cydB_1	Cytochrome bd-I ubiquinol oxidase subunit 2	1G2
378181	T	G	NON_SYNONYMOUS_CODING	D33E	41	cydX	Cytochrome bd ubiquinol oxidase subunit X	2G2
378441	C	A	SYNONYMOUS_CODING	I79	580	cydD	ATP-binding/permease protein CydD	4G1a,4G1b,4G1c,4G1d
378840	G	A	SYNONYMOUS_CODING	G212	580	cydD	ATP-binding/permease protein CydD	1G2
380104	C	T	NON_SYNONYMOUS_CODING	A52V	549	A_00378	putative ABC transporter ATP-binding/permease protein	3G2
380756	G	T	SYNONYMOUS_CODING	G269	549	A_00378	putative ABC transporter ATP-binding/permease protein	3B1
381589	G	T	NON_SYNONYMOUS_CODING	R547L	549	A_00378	putative ABC transporter ATP-binding/permease protein	2B2a
381765	C	T	STOP_GAINED	Q34*	182	apt	Adenine phosphoribosyltransferase	5G1a,5G1b,6G1b
381827	C	A	SYNONYMOUS_CODING	R54	182	apt	Adenine phosphoribosyltransferase	3G1
382994	C	A	STOP_GAINED	E40*	296	dmlR_1	HTH-type transcriptional regulator DmlR	3B1
383193	G	A	INTERGENIC	-	-	-	intergenic region	3G2
383216	C	T	INTERGENIC	-	-	-	intergenic region	3G1
383470	G	GC	FRAME_SHIFT	K19Q?	123	A_00381	hypothetical protein	5G1b
383503	C	A	SYNONYMOUS_CODING	R28	123	A_00381	hypothetical protein	1G2
383712	C	T	NON_SYNONYMOUS_CODING	A98V	123	A_00381	hypothetical protein	3B1
384086	T	C	SYNONYMOUS_CODING	G13	370	A_00382	Outer membrane porin protein	2B2a,2B2b
384297	G	T	NON_SYNONYMOUS_CODING	G84C	370	A_00382	Outer membrane porin protein	1B1a,1B1b
386180	G	T	NON_SYNONYMOUS_CODING	R219S	502	ilvA	L-threonine dehydratase biosynthetic IlvA	3B1
386752	A	C	NON_SYNONYMOUS_CODING	L28R	502	ilvA	L-threonine dehydratase biosynthetic IlvA	2G1
387282	G	A	NON_SYNONYMOUS_CODING	R113Q	175	yqaA	Inner membrane protein YqaA	2B2b
387491	T	C	INTERGENIC	-	-	-	intergenic region	3B1
388430	C	T	SYNONYMOUS_CODING	A282	1320	A_00385	hypothetical protein	1B1b
390119	C	T	SYNONYMOUS_CODING	I845	1320	A_00385	hypothetical protein	1G2
390800	C	A	SYNONYMOUS_CODING	R1072	1320	A_00385	hypothetical protein	3B1,6G1a
390820	T	A	NON_SYNONYMOUS_CODING	L1079Q	1320	A_00385	hypothetical protein	4G1a,4G1b,4G1c,4G1d
393022	A	C	NON_SYNONYMOUS_CODING	L126R	254	pxpA	5-oxoprolinase subunit A	1B1a,1B1b
393502	C	A	NON_SYNONYMOUS_CODING	A306S	340	pxpC	5-oxoprolinase subunit C	4G1b
393557	C	T	SYNONYMOUS_CODING	Q287	340	pxpC	5-oxoprolinase subunit C	4G1c,4G1d
394192	A	C	NON_SYNONYMOUS_CODING	S76A	340	pxpC	5-oxoprolinase subunit C	3B1
395310	G	T	SYNONYMOUS_CODING	A95	141	A_00390	hypothetical protein	3G2,3G3
395844	G	T	NON_SYNONYMOUS_CODING	R36L	312	hdfR_2	HTH-type transcriptional regulator HdfR	1B1a,1B1b
396665	A	C	NON_SYNONYMOUS_CODING,NON_SYNONYMOUS_CODING	S310R,C396G	312399	hdfR_2,serA	HTH-type transcriptional regulator HdfR / D-3-phosphoglycerate dehydrogenase	3G2,3G3
398081	C	T	NON_SYNONYMOUS_CODING	M127I	157	A_00393	hypothetical protein	4G1b
398217	G	A	NON_SYNONYMOUS_CODING	S82F	157	A_00393	hypothetical protein	5G1a
399234	C	A	SYNONYMOUS_CODING	A25	278	A_00394	hypothetical protein	3G2,3G3
399502	A	C	NON_SYNONYMOUS_CODING	L514R	576	copA_1	Copper resistance protein A	1B1a,1B1b
399978	C	A	SYNONYMOUS_CODING	P355	576	copA_1	Copper resistance protein A	6G1a
400462	G	T	NON_SYNONYMOUS_CODING	P194Q	576	copA_1	Copper resistance protein A	1B1a,1B1b
400573	A	T	NON_SYNONYMOUS_CODING	V157E	576	copA_1	Copper resistance protein A	3B1
401093	G	A	SYNONYMOUS_CODING	C143	160	A_00396	hypothetical protein	3B1
402134	A	T	NON_SYNONYMOUS_CODING	L275Q	451	cusS	Sensor histidine kinase CusS	5G1a,5G1b,6G1b
402461	A	C	NON_SYNONYMOUS_CODING	V166G	451	cusS	Sensor histidine kinase CusS	4G1b
402857	T	G	NON_SYNONYMOUS_CODING	Q34P	451	cusS	Sensor histidine kinase CusS	3G2,3G3
402931	C	T	SYNONYMOUS_CODING	R9	451	cusS	Sensor histidine kinase CusS	4G1a,4G1c,4G1d
403012	T	A	NON_SYNONYMOUS_CODING	E205V	223	czcR	Transcriptional activator protein CzcR	1B1a,1B1b
404103	C	A	NON_SYNONYMOUS_CODING	A295S	435	phoR	Phosphate regulon sensor protein PhoR	2B1
404679	C	T	NON_SYNONYMOUS_CODING	A103T	435	phoR	Phosphate regulon sensor protein PhoR	3B1
404717	A	T	NON_SYNONYMOUS_CODING	L90Q	435	phoR	Phosphate regulon sensor protein PhoR	3B1
404831	G	A	NON_SYNONYMOUS_CODING	S52L	435	phoR	Phosphate regulon sensor protein PhoR	1B1a,1B1b
405773	C	A	INTERGENIC	-	-	-	intergenic region	1B1a,1B1b
405983	G	A	SYNONYMOUS_CODING	L49	256	ubiE	Ubiquinone/menaquinone biosynthesis C-methyltransferase UbiE	2G2
406238	C	T	SYNONYMOUS_CODING	F134	256	ubiE	Ubiquinone/menaquinone biosynthesis C-methyltransferase UbiE	6G1a
406682	G	A	INTERGENIC	-	-	-	intergenic region	3B1
407557	C	T	NON_SYNONYMOUS_CODING	L263F	326	A_00402	hypothetical protein	4G1b
407748	T	C	SYNONYMOUS_CODING	S326	326	A_00402	hypothetical protein	4G1b
407963	T	TGGACAGGACA	INTERGENIC	-	-	-	intergenic region	1B1a,1B1b
407963	T	TGGACA	INTERGENIC	-	-	-	intergenic region	1G1,2B1,2B2a,2B2b,2G1,2G2,3G1,3G2,3G3,4G1a,4G1b,4G1c,4G1d,5G1a,5G1b,6G1b,8B1
407963	TGGACAGGACAGGACAGGACAGGACA	T	INTERGENIC	-	-	-	intergenic region	6G1a
409278	G	T	NON_SYNONYMOUS_CODING	G247W	361	fabH_1	3-oxoacyl-[acyl-carrier-protein] synthase 3	3B1
409469	C	T	SYNONYMOUS_CODING	A310	361	fabH_1	3-oxoacyl-[acyl-carrier-protein] synthase 3	2B1,2B2a,2B2b
409640	T	C	NON_SYNONYMOUS_CODING	I15T	239	fabG_1	3-oxoacyl-[acyl-carrier-protein] reductase FabG	2B2a
410820	A	G	NON_SYNONYMOUS_CODING	N170D	238	entA	2,3-dihydro-2,3-dihydroxybenzoate dehydrogenase	3G3
412383	A	C	NON_SYNONYMOUS_CODING	S66R	217	lpxD_1	UDP-3-O-(3-hydroxymyristoyl)glucosamine N-acyltransferase	3B1
412510	T	A	NON_SYNONYMOUS_CODING	L108Q	217	lpxD_1	UDP-3-O-(3-hydroxymyristoyl)glucosamine N-acyltransferase	3B1
412942	T	G	INTERGENIC	-	-	-	intergenic region	1B1a,1B1b
413428	C	A	SYNONYMOUS_CODING	L153	273	A_00409	hypothetical protein	3B1
414528	A	G	INTERGENIC	-	-	-	intergenic region	2B2a
415400	G	T	NON_SYNONYMOUS_CODING	R211L	362	fabH_2	3-oxoacyl-[acyl-carrier-protein] synthase 3	1B1a
416433	T	A	NON_SYNONYMOUS_CODING	V202E	205	A_00413	hypothetical protein	3G1
417200	A	G	SYNONYMOUS_CODING	E16	200	perB	GDP-perosamine N-acetyltransferase	2B2a,2B2b
418543	C	T	SYNONYMOUS_CODING	C264	437	A_00416	Carnitine monooxygenase oxygenase subunit	3G3
418587	C	A	NON_SYNONYMOUS_CODING	T279N	437	A_00416	Carnitine monooxygenase oxygenase subunit	1B1a,1B1b
418851	T	C	NON_SYNONYMOUS_CODING	L367P	437	A_00416	Carnitine monooxygenase oxygenase subunit	4G1b
418887	A	ACCGAGCCGAGCCGAG	CODON_CHANGE_PLUS_CODON_INSERTION	G411AEPSRG	437	A_00416	Carnitine monooxygenase oxygenase subunit	2B2a
418887	A	ACCGAG	FRAME_SHIFT	G411AE?	437	A_00416	Carnitine monooxygenase oxygenase subunit	1B1a,1B1b
418887	A	ACCGAGCCGAG	FRAME_SHIFT	G411AEPR?	437	A_00416	Carnitine monooxygenase oxygenase subunit	2G2,3B1,3G3,6G1a,6G1b
419027	T	G	NON_SYNONYMOUS_CODING	C426G	437	A_00416	Carnitine monooxygenase oxygenase subunit	5G1a,5G1b,6G1b
419481	G	A	NON_SYNONYMOUS_CODING	V134I	387	hcaE_1	3-phenylpropionate/cinnamic acid dioxygenase subunit alpha	4G1b
419619	A	C	NON_SYNONYMOUS_CODING	N180H	387	hcaE_1	3-phenylpropionate/cinnamic acid dioxygenase subunit alpha	1B1a,1B1b
419663	T	C	SYNONYMOUS_CODING	P194	387	hcaE_1	3-phenylpropionate/cinnamic acid dioxygenase subunit alpha	4G1b
420325	A	G	SYNONYMOUS_CODING	A25	211	lpxD_2	UDP-3-O-(3-hydroxymyristoyl)glucosamine N-acyltransferase	3G2
421034	G	T	SYNONYMOUS_CODING	P54	200	epsL	putative sugar transferase EpsL	1B1a,1B1b
421300	T	G	NON_SYNONYMOUS_CODING	L143R	200	epsL	putative sugar transferase EpsL	3G2
421380	C	A	SYNONYMOUS_CODING	R170	200	epsL	putative sugar transferase EpsL	2G2
421434	A	G	NON_SYNONYMOUS_CODING	T188A	200	epsL	putative sugar transferase EpsL	2G2
421832	G	T	NON_SYNONYMOUS_CODING	A121S	383	per	GDP-perosamine synthase	1B1a,1B1b
422772	C	A	NON_SYNONYMOUS_CODING	R24S	213	ubiJ	Ubiquinone biosynthesis accessory factor UbiJ	3B1
422890	A	C	NON_SYNONYMOUS_CODING	D63A	213	ubiJ	Ubiquinone biosynthesis accessory factor UbiJ	1G2
423275	C	A	SYNONYMOUS_CODING	R191	213	ubiJ	Ubiquinone biosynthesis accessory factor UbiJ	1B1a,1B1b,3G3,5G1b,6G1a
423652	C	G	SYNONYMOUS_CODING	S103	516	ubiB	putative protein kinase UbiB	3B1
424545	T	C	NON_SYNONYMOUS_CODING	L401S	516	ubiB	putative protein kinase UbiB	1B1a
424665	A	G	NON_SYNONYMOUS_CODING	D441G	516	ubiB	putative protein kinase UbiB	4G1c
425609	A	C	NON_SYNONYMOUS_CODING	S178R	295	A_00423	hypothetical protein	3B1
425999	A	T	NON_SYNONYMOUS_CODING	Q3L	162	A_00424	D-beta-D-heptose 1-phosphate adenylyltransferase	3G2
426301	A	G	NON_SYNONYMOUS_CODING	T104A	162	A_00424	D-beta-D-heptose 1-phosphate adenylyltransferase	4G1a,4G1c,4G1d
426857	T	C	NON_SYNONYMOUS_CODING	E296G	416	tolC	Outer membrane protein TolC	3B1
426971	G	T	NON_SYNONYMOUS_CODING	A258D	416	tolC	Outer membrane protein TolC	1G2
427220	A	T	NON_SYNONYMOUS_CODING	V175E	416	tolC	Outer membrane protein TolC	1B1b
427562	C	T	NON_SYNONYMOUS_CODING	S61N	416	tolC	Outer membrane protein TolC	6G1a
428376	G	A	NON_SYNONYMOUS_CODING	P45L	226	pcm_1	Protein-L-isoaspartate O-methyltransferase	3G1
428771	C	T	NON_SYNONYMOUS_CODING	A220T	280	thiD_1	Hydroxymethylpyrimidine/phosphomethylpyrimidine kinase	4G1a,4G1c,4G1d
428955	T	C	SYNONYMOUS_CODING	E158	280	thiD_1	Hydroxymethylpyrimidine/phosphomethylpyrimidine kinase	4G1a,4G1c,4G1d
431483	C	A	SYNONYMOUS_CODING	A589	648	btuB_2	Vitamin B12 transporter BtuB	3B1
431554	C	A	NON_SYNONYMOUS_CODING	A566S	648	btuB_2	Vitamin B12 transporter BtuB	2G1
431804	G	T	SYNONYMOUS_CODING	T482	648	btuB_2	Vitamin B12 transporter BtuB	3B1
433312	G	T	INTERGENIC	-	-	-	intergenic region	1B1a,1B1b
434601	C	A	SYNONYMOUS_CODING	R333	1253	metH	Methionine synthase	3B1,3G2
435543	C	A	SYNONYMOUS_CODING	R647	1253	metH	Methionine synthase	5G1b
437078	A	C	NON_SYNONYMOUS_CODING	K1159T	1253	metH	Methionine synthase	1B1a,1B1b
437111	C	T	NON_SYNONYMOUS_CODING	P1170L	1253	metH	Methionine synthase	4G1c
437867	A	G	SYNONYMOUS_CODING	N93	255	COQ5	2-methoxy-6-polyprenyl-1,4-benzoquinol methylase, mitochondrial	1B1a
438060	T	C	NON_SYNONYMOUS_CODING	Q29R	255	COQ5	2-methoxy-6-polyprenyl-1,4-benzoquinol methylase, mitochondrial	3G2
438312	C	T	NON_SYNONYMOUS_CODING	P28S	269	A_00433	hypothetical protein	4G1a,4G1b,4G1c,4G1d
438452	G	T	SYNONYMOUS_CODING	A74	269	A_00433	hypothetical protein	1B1a,1B1b
438751	T	G	NON_SYNONYMOUS_CODING	V174G	269	A_00433	hypothetical protein	1B1a,1B1b
439659	G	A	NON_SYNONYMOUS_CODING	L277F	495	ttgC	putative efflux pump outer membrane protein TtgC	1B1a,1B1b
439777	G	A	SYNONYMOUS_CODING	N237	495	ttgC	putative efflux pump outer membrane protein TtgC	1B1a
441062	G	T	SYNONYMOUS_CODING	G862	1052	cusA	Cation efflux system protein CusA	1B1a,1B1b
441341	G	T	SYNONYMOUS_CODING	G769	1052	cusA	Cation efflux system protein CusA	3B1
441541	C	T	NON_SYNONYMOUS_CODING	D703N	1052	cusA	Cation efflux system protein CusA	2G2
442460	G	A	SYNONYMOUS_CODING	I396	1052	cusA	Cation efflux system protein CusA	3G2,3G3
442919	G	A	SYNONYMOUS_CODING	F243	1052	cusA	Cation efflux system protein CusA	4G1a,4G1b,4G1c,4G1d
443551	T	C	NON_SYNONYMOUS_CODING	I33V	1052	cusA	Cation efflux system protein CusA	2G2
443593	A	G	NON_SYNONYMOUS_CODING	S19P	1052	cusA	Cation efflux system protein CusA	4G1b
445602	T	A	STOP_GAINED	K339*	357	mutY	Adenine DNA glycosylase	3B1
446651	G	A	INTERGENIC	-	-	-	intergenic region	1B1b
446891	C	T	NON_SYNONYMOUS_CODING	P41L	1198	A_00439	hypothetical protein	4G1a,4G1b,4G1c,4G1d
447079	T	G	NON_SYNONYMOUS_CODING	S104A	1198	A_00439	hypothetical protein	1B1a,1B1b
447472	G	A	NON_SYNONYMOUS_CODING	E235K	1198	A_00439	hypothetical protein	4G1a,4G1c,4G1d
448329	C	T	SYNONYMOUS_CODING	A520	1198	A_00439	hypothetical protein	3B1
448618	C	A	NON_SYNONYMOUS_CODING	R617S	1198	A_00439	hypothetical protein	3G1
448957	G	T	NON_SYNONYMOUS_CODING	A730S	1198	A_00439	hypothetical protein	3B1
449067	C	A	SYNONYMOUS_CODING	A766	1198	A_00439	hypothetical protein	3G1
449572	T	C	NON_SYNONYMOUS_CODING	W935R	1198	A_00439	hypothetical protein	4G1c
450245	A	T	NON_SYNONYMOUS_CODING	E1159V	1198	A_00439	hypothetical protein	1B1a,1B1b
450442	T	G	NON_SYNONYMOUS_CODING	N215H	226	cheD	Chemoreceptor glutamine deamidase CheD	6G1a
451167	G	A	INTERGENIC	-	-	-	intergenic region	4G1a,4G1b,4G1c,4G1d
451301	A	C	NON_SYNONYMOUS_CODING	S295A	302	ftsX	Cell division protein FtsX	3G2
454139	G	T	INTERGENIC	-	-	-	intergenic region	3B1
454372	G	A	SYNONYMOUS_CODING	L52	396	A_00444	hypothetical protein	2G1
455199	G	T	NON_SYNONYMOUS_CODING	S328I	396	A_00444	hypothetical protein	2G2
455318	A	G	NON_SYNONYMOUS_CODING	I368V	396	A_00444	hypothetical protein	4G1b
456719	G	T	NON_SYNONYMOUS_CODING	R53L	246	glnQ_1	Glutamine transport ATP-binding protein GlnQ	2B2b
457041	G	A	SYNONYMOUS_CODING	K160	246	glnQ_1	Glutamine transport ATP-binding protein GlnQ	3B1
457058	A	C	NON_SYNONYMOUS_CODING	E166A	246	glnQ_1	Glutamine transport ATP-binding protein GlnQ	1G2
457181	T	A	NON_SYNONYMOUS_CODING	V207D	246	glnQ_1	Glutamine transport ATP-binding protein GlnQ	4G1b
460958	T	G	NON_SYNONYMOUS_CODING	T282P	484	hsrA_1	putative transport protein HsrA	3G2,3G3
461178	C	CG	FRAME_SHIFT	P208P?	484	hsrA_1	putative transport protein HsrA	6G1b
461398	A	C	NON_SYNONYMOUS_CODING	V135G	484	hsrA_1	putative transport protein HsrA	4G1a,4G1b,4G1c,4G1d
461440	A	T	NON_SYNONYMOUS_CODING	V121E	484	hsrA_1	putative transport protein HsrA	1B1a,1B1b
462145	T	C	NON_SYNONYMOUS_CODING	M6T	295	scpA	Segregation and condensation protein A	4G1b
464327	C	T	NON_SYNONYMOUS_CODING	V213I	246	A_00454	hypothetical protein	3G3
464967	A	G	INTERGENIC	-	-	-	intergenic region	4G1b
465042	C	A	INTERGENIC	-	-	-	intergenic region	1B1b
466068	G	T	NON_SYNONYMOUS_CODING	A48S	213	coaE	Dephospho-CoA kinase	3B1
466264	T	G	NON_SYNONYMOUS_CODING	L113R	213	coaE	Dephospho-CoA kinase	5G1a,5G1b,6G1b
467414	A	G	INTERGENIC	-	-	-	intergenic region	2B2a,2B2b
467423	C	CG	INTERGENIC	-	-	-	intergenic region	2B2b
467547	C	T	NON_SYNONYMOUS_CODING	P2L	412	mdtA_2	Multidrug resistance protein MdtA	3G3
467904	A	C	NON_SYNONYMOUS_CODING	E121A	412	mdtA_2	Multidrug resistance protein MdtA	3B1
469472	A	G	NON_SYNONYMOUS_CODING	I229V	1031	mdtB	Multidrug resistance protein MdtB	3G1
469628	A	C	NON_SYNONYMOUS_CODING	I281L	1031	mdtB	Multidrug resistance protein MdtB	3G3
470854	C	A	SYNONYMOUS_CODING	R689	1031	mdtB	Multidrug resistance protein MdtB	3G2,3G3
471727	C	A	SYNONYMOUS_CODING	T980	1031	mdtB	Multidrug resistance protein MdtB	1B1a,1B1b
473807	C	A	NON_SYNONYMOUS_CODING	A643E	1032	mdtC	Multidrug resistance protein MdtC	3B1
474360	C	A	SYNONYMOUS_CODING	A827	1032	mdtC	Multidrug resistance protein MdtC	3B1
476370	G	A	STOP_GAINED	W468*	477	oprM_1	Outer membrane protein OprM	5G1a
476561	T	C	NON_SYNONYMOUS_CODING	E172G	222	smf-1_1	Major fimbrial subunit SMF-1	1B1a,1B1b,1G2,3B1,4G1a,4G1b,4G1c,4G1d
476754	C	G	NON_SYNONYMOUS_CODING	V108L	222	smf-1_1	Major fimbrial subunit SMF-1	7B1
477019	A	AATTGCGG	FRAME_SHIFT	I19IRN?	222	smf-1_1	Major fimbrial subunit SMF-1	2B1,2B2a,2B2b
477046	G	T	SYNONYMOUS_CODING	S10	222	smf-1_1	Major fimbrial subunit SMF-1	3B1
478407	G	T	NON_SYNONYMOUS_CODING	P208Q	288	A_00464	hypothetical protein	1B1a,1B1b
479442	C	T	NON_SYNONYMOUS_CODING	G323D	408	argJ	Arginine biosynthesis bifunctional protein ArgJ	4G1a,4G1c,4G1d
479581	C	T	NON_SYNONYMOUS_CODING	D277N	408	argJ	Arginine biosynthesis bifunctional protein ArgJ	1G2
480250	T	C	NON_SYNONYMOUS_CODING	N54D	408	argJ	Arginine biosynthesis bifunctional protein ArgJ	4G1c
481162	T	G	NON_SYNONYMOUS_CODING	D98A	317	A_00466	hypothetical protein	1B1a,1B1b
482860	A	T	NON_SYNONYMOUS_CODING	V23E	294	A_00468	hypothetical protein	1B1a,1B1b,1G2,3B1,4G1a,4G1b,4G1c,4G1d
483414	T	C	NON_SYNONYMOUS_CODING	L79P	387	A_00469	hypothetical protein	3G2
483932	A	C	NON_SYNONYMOUS_CODING	I252L	387	A_00469	hypothetical protein	1B1a
486526	C	A	NON_SYNONYMOUS_CODING	S83R	261	lptB_4	Lipopolysaccharide export system ATP-binding protein LptB	1B1a,1B1b,3B1
488734	A	T	NON_SYNONYMOUS_CODING	Q233L	662	A_00474	hypothetical protein	3B1
488874	C	A	NON_SYNONYMOUS_CODING	R280S	662	A_00474	hypothetical protein	2G2
489044	C	A	SYNONYMOUS_CODING	R336	662	A_00474	hypothetical protein	3B1
489746	C	T	SYNONYMOUS_CODING	R570	662	A_00474	hypothetical protein	2B2a
491689	A	T	NON_SYNONYMOUS_CODING	H229L	270	A_00477	hypothetical protein	3B1
491841	A	T	INTERGENIC	-	-	-	intergenic region	3B1
491945	C	A	INTERGENIC	-	-	-	intergenic region	1B1a
492031	A	G	NON_SYNONYMOUS_CODING	T29A	783	namA_2	NADPH dehydrogenase	3G3
492083	T	A	NON_SYNONYMOUS_CODING	F46Y	783	namA_2	NADPH dehydrogenase	1B1a,1B1b
496440	A	C	NON_SYNONYMOUS_CODING	S163R	389	A_00481	putative acyl-CoA dehydrogenase fadE25	3B1
496484	C	A	STOP_GAINED	C177*	389	A_00481	putative acyl-CoA dehydrogenase fadE25	1B1a,1B1b
496887	T	G	NON_SYNONYMOUS_CODING	W312G	389	A_00481	putative acyl-CoA dehydrogenase fadE25	3G2
497207	A	C	NON_SYNONYMOUS_CODING	Q20P	550	bclA_1	Benzoate--CoA ligase	3B1
498910	A	G	NON_SYNONYMOUS_CODING	E37G	142	A_00483	1,4-dihydroxy-2-naphthoyl-CoA hydrolase	4G1c,4G1d
499461	C	A	NON_SYNONYMOUS_CODING	P71Q	134	A_00484	hypothetical protein	1G2
499822	T	A	NON_SYNONYMOUS_CODING	Q504L	553	A_00485	hypothetical protein	3G1
499906	TCGCTCATGC	T	CODON_CHANGE_PLUS_CODON_DELETION	GMSD473D	553	A_00485	hypothetical protein	6G1a
499912	A	G	NON_SYNONYMOUS_CODING	M474T	553	A_00485	hypothetical protein	5G1a
500752	G	T	NON_SYNONYMOUS_CODING	P194Q	553	A_00485	hypothetical protein	3B1
501467	C	A	INTERGENIC	-	-	-	intergenic region	3B1
502083	G	A	SYNONYMOUS_CODING	G252	429	hemL	Glutamate-1-semialdehyde 2,1-aminomutase	1B1b
503366	G	T	NON_SYNONYMOUS_CODING	L45I	217	thiE_2	Thiamine-phosphate synthase	3B1
504615	T	C	NON_SYNONYMOUS_CODING	I54T	54	rubA2	Rubredoxin-2	3G2
507964	G	T	SYNONYMOUS_CODING	T111	246	A_00494	hypothetical protein	1B1a,1B1b
508187	G	T	NON_SYNONYMOUS_CODING	G186C	246	A_00494	hypothetical protein	1B1a,1B1b
509303	C	A	NON_SYNONYMOUS_CODING	R374L	387	lptG	Lipopolysaccharide export system permease protein LptG	2B2b
509525	A	T	NON_SYNONYMOUS_CODING	M300K	387	lptG	Lipopolysaccharide export system permease protein LptG	1B1a,1B1b
509591	A	G	NON_SYNONYMOUS_CODING	L278P	387	lptG	Lipopolysaccharide export system permease protein LptG	6G1a
509660	A	G	NON_SYNONYMOUS_CODING	V255A	387	lptG	Lipopolysaccharide export system permease protein LptG	1G2
509949	T	A	NON_SYNONYMOUS_CODING	T159S	387	lptG	Lipopolysaccharide export system permease protein LptG	5G1b
512126	A	G	NON_SYNONYMOUS_CODING	S284P	290	A_00499	hypothetical protein	4G1b
512984	T	C	INTERGENIC	-	-	-	intergenic region	1B1a,1B1b
513575	C	A	SYNONYMOUS_CODING	V442	626	rnb	Exoribonuclease 2	1B1a
515320	G	GC	FRAME_SHIFT	G78G?	199	A_00501	hypothetical protein	6G1a
515442	C	T	NON_SYNONYMOUS_CODING	A38T	199	A_00501	hypothetical protein	3G1
515858	G	A	NON_SYNONYMOUS_CODING	R360C	456	mpl	UDP-N-acetylmuramate--L-alanyl-gamma-D-glutamyl- meso-2,6-diaminoheptandioate ligase	4G1b
516082	A	T	NON_SYNONYMOUS_CODING	L285Q	456	mpl	UDP-N-acetylmuramate--L-alanyl-gamma-D-glutamyl- meso-2,6-diaminoheptandioate ligase	3B1
517677	C	T	SYNONYMOUS_CODING	L15	144	aroQ_1	3-dehydroquinate dehydratase	2G1
520350	C	A	NON_SYNONYMOUS_CODING	P98H	302	prmA	Ribosomal protein L11 methyltransferase	1B1b
520800	T	A	NON_SYNONYMOUS_CODING	L248Q	302	prmA	Ribosomal protein L11 methyltransferase	1B1a,1B1b
522462	C	A	SYNONYMOUS_CODING	T116	313	adoK	Adenosine kinase	3B1
522682	A	T	NON_SYNONYMOUS_CODING	T190S	313	adoK	Adenosine kinase	3G1
526079	G	T	NON_SYNONYMOUS_CODING	D200Y	375	A_00514	hypothetical protein	3B1
527606	G	T	NON_SYNONYMOUS_CODING	R329L	476	dltA	D-alanine--D-alanyl carrier protein ligase	5G1a,5G1b,6G1b
527780	T	G	NON_SYNONYMOUS_CODING	L387R	476	dltA	D-alanine--D-alanyl carrier protein ligase	1B1a,1B1b
528239	A	T	NON_SYNONYMOUS_CODING	L137Q	184	A_00516	hypothetical protein	3G2,3G3
528488	C	A	NON_SYNONYMOUS_CODING	R54L	184	A_00516	hypothetical protein	3B1
529791	C	A	SYNONYMOUS_CODING	P359	397	nrdB	Ribonucleoside-diphosphate reductase subunit beta	3B1
530246	T	C	NON_SYNONYMOUS_CODING	I208V	397	nrdB	Ribonucleoside-diphosphate reductase subunit beta	4G1b
531227	G	A	SYNONYMOUS_CODING	L864	975	A_00519	hypothetical protein	3G2
532017	G	T	SYNONYMOUS_CODING	A600	975	A_00519	hypothetical protein	3B1
534005	G	A	INTERGENIC	-	-	-	intergenic region	2B2a
534503	G	A	NON_SYNONYMOUS_CODING	P1031L	1157	A_00520	hypothetical protein	3G1
536700	C	A	NON_SYNONYMOUS_CODING	A299S	1157	A_00520	hypothetical protein	3B1
536714	A	T	NON_SYNONYMOUS_CODING	L294Q	1157	A_00520	hypothetical protein	2B1,2B2a,2B2b
540158	C	A	NON_SYNONYMOUS_CODING	P393Q	396	ynfM_1	Inner membrane transport protein YnfM	1B1a,1B1b
540926	G	T	NON_SYNONYMOUS_CODING	A224E	468	gltX	Glutamate--tRNA ligase	3B1
541429	C	A	SYNONYMOUS_CODING	A56	468	gltX	Glutamate--tRNA ligase	2G2
541896	G	A	NON_SYNONYMOUS_CODING	E44K	814	A_00525	hypothetical protein	2B1
543370	T	C	NON_SYNONYMOUS_CODING	I535T	814	A_00525	hypothetical protein	6G1a
544323	A	C	NON_SYNONYMOUS_CODING	V197G	234	livF_4	High-affinity branched-chain amino acid transport ATP-binding protein LivF	1B1a
544502	G	A	SYNONYMOUS_CODING	G137	234	livF_4	High-affinity branched-chain amino acid transport ATP-binding protein LivF	2B2a
545043	C	T	NON_SYNONYMOUS_CODING	D206N	249	lptB_5	Lipopolysaccharide export system ATP-binding protein LptB	1B1a,1B1b
545284	G	T	NON_SYNONYMOUS_CODING	S125R	249	lptB_5	Lipopolysaccharide export system ATP-binding protein LptB	1B1a,1B1b
547691	T	C	NON_SYNONYMOUS_CODING	N355D	389	A_00530	Leu/Ile/Val-binding protein	6G1a
549398	C	A	NON_SYNONYMOUS_CODING	R62L	269	menH_1	2-succinyl-6-hydroxy-2, 4-cyclohexadiene-1-carboxylate synthase	3G2,3G3
550302	C	T	SYNONYMOUS_CODING	P278	518	bclA_2	Benzoate--CoA ligase	4G1b
551419	C	A	NON_SYNONYMOUS_CODING	A443S	519	boxD	3,4-dehydroadipyl-CoA semialdehyde dehydrogenase	4G1a,4G1b,4G1c,4G1d
551588	C	A	SYNONYMOUS_CODING	S386	519	boxD	3,4-dehydroadipyl-CoA semialdehyde dehydrogenase	5G1b
552845	C	A	NON_SYNONYMOUS_CODING	A130S	158	A_00534	hypothetical protein	1B1a,1B1b,1G2,3B1,4G1a,4G1b,4G1c,4G1d
553610	G	A	SYNONYMOUS_CODING	L65	302	aroK_1	Shikimate kinase	1G2
554198	C	T	SYNONYMOUS_CODING	I261	302	aroK_1	Shikimate kinase	3G1
558751	A	T	NON_SYNONYMOUS_CODING	H381L	401	boxA	Benzoyl-CoA oxygenase component A	3B1
558920	C	A	NON_SYNONYMOUS_CODING	R188L	221	estB	Carboxylesterase 2	3B1
558996	T	G	NON_SYNONYMOUS_CODING	I163L	221	estB	Carboxylesterase 2	3G3
559515	T	A	NON_SYNONYMOUS_CODING	Q177L	184	A_00540	hypothetical protein	3G2,3G3
559623	A	G	NON_SYNONYMOUS_CODING	V141A	184	A_00540	hypothetical protein	3G1
559629	G	A	NON_SYNONYMOUS_CODING	A139V	184	A_00540	hypothetical protein	4G1c,4G1d
560218	A	C	NON_SYNONYMOUS_CODING	E39A	454	pmbA	Metalloprotease PmbA	5G1a,5G1b,6G1b
560363	G	T	SYNONYMOUS_CODING	A87	454	pmbA	Metalloprotease PmbA	1B1a,1B1b
560718	T	G	NON_SYNONYMOUS_CODING	W206G	454	pmbA	Metalloprotease PmbA	2G2
561961	G	T	NON_SYNONYMOUS_CODING	R97L	401	A_00542	hypothetical protein	3G2,3G3
562043	G	T	SYNONYMOUS_CODING	L124	401	A_00542	hypothetical protein	1B1a,1B1b
562393	T	C	NON_SYNONYMOUS_CODING	L241P	401	A_00542	hypothetical protein	6G1a
564956	C	T	NON_SYNONYMOUS_CODING	S60L	130	rpsI	30S ribosomal protein S9	1B1a
565538	C	A	NON_SYNONYMOUS_CODING	R59S	355	argC_1	N-acetyl-gamma-glutamyl-phosphate reductase	1B1a,1B1b
566636	T	G	NON_SYNONYMOUS_CODING	M28R	253	A_00547	hypothetical protein	1B1a,1B1b
566742	G	T	SYNONYMOUS_CODING	A63	253	A_00547	hypothetical protein	3B1
566806	C	A	NON_SYNONYMOUS_CODING	R85S	253	A_00547	hypothetical protein	1B1a,1B1b
569018	C	T	NON_SYNONYMOUS_CODING	E456K	471	A_00550	hypothetical protein	3B1
570436	T	C	INTERGENIC	-	-	-	intergenic region	2G2
570445	C	A	INTERGENIC	-	-	-	intergenic region	1B1a,1B1b
571303	A	C	NON_SYNONYMOUS_CODING	K215T	409	tyrS	Tyrosine--tRNA ligase	1B1a
573738	T	A	NON_SYNONYMOUS_CODING	L317Q	416	glyA	Serine hydroxymethyltransferase	4G1c,4G1d
577892	T	C	NON_SYNONYMOUS_CODING	V83A	213	ribE	Riboflavin synthase	1G2
578846	G	A	NON_SYNONYMOUS_CODING	R72H	641	A_00559	hypothetical protein	1B1a,1B1b
579086	A	G	NON_SYNONYMOUS_CODING	E152G	641	A_00559	hypothetical protein	3G2
579241	G	GTC	FRAME_SHIFT	A205S?	641	A_00559	hypothetical protein	1G1
579305	A	C	NON_SYNONYMOUS_CODING	K225T	641	A_00559	hypothetical protein	3G2
579379	C	T	SYNONYMOUS_CODING	L250	641	A_00559	hypothetical protein	3G3
579693	G	A	SYNONYMOUS_CODING	A354	641	A_00559	hypothetical protein	2B2a,2B2b
580859	G	C	NON_SYNONYMOUS_CODING	E97Q	419	A_00560	hypothetical protein	6G1a
581259	G	T	NON_SYNONYMOUS_CODING	R230L	419	A_00560	hypothetical protein	3G1
583447	T	G	NON_SYNONYMOUS_CODING	Q223P	256	nimR_1	HTH-type transcriptional regulator NimR	2B1,2B2a,2B2b
585533	A	C	NON_SYNONYMOUS_CODING	S289A	325	A_00564	hypothetical protein	3B1
586065	G	C	NON_SYNONYMOUS_CODING	D111E	325	A_00564	hypothetical protein	5G1a,5G1b,6G1b
587662	G	A	INTERGENIC	-	-	-	intergenic region	3B1
587823	G	T	NON_SYNONYMOUS_CODING	G54C	298	benM_1	HTH-type transcriptional regulator BenM	3B1
588533	C	A	SYNONYMOUS_CODING	R290	298	benM_1	HTH-type transcriptional regulator BenM	3G3,5G1a
588842	C	A	INTERGENIC	-	-	-	intergenic region	2G1
589621	G	A	SYNONYMOUS_CODING	K202	422	cbdA	2-halobenzoate 1,2-dioxygenase large subunit	6G1b
590358	A	G	SYNONYMOUS_CODING	Q18	161	cmtAc	p-cumate 2,3-dioxygenase system, small oxygenase component	2B2a,2B2b
592917	GC	G	FRAME_SHIFT	G12	346	tdh_1	L-threonine 3-dehydrogenase	3G1
592995	T	G	NON_SYNONYMOUS_CODING	V38G	346	tdh_1	L-threonine 3-dehydrogenase	6G1b
594869	A	G	INTERGENIC	-	-	-	intergenic region	4G1b
595482	A	G	NON_SYNONYMOUS_CODING	H204R	262	mhpD_1	2-keto-4-pentenoate hydratase	6G1b
596182	C	T	SYNONYMOUS_CODING	A164	310	dmpF	Acetaldehyde dehydrogenase	3G1
597736	C	A	NON_SYNONYMOUS_CODING	R17S	282	mhpC	2-hydroxy-6-oxononadienedioate/2-hydroxy-6- oxononatrienedioate hydrolase	4G1a,4G1b,4G1c,4G1d
598075	A	G	NON_SYNONYMOUS_CODING	I130V	282	mhpC	2-hydroxy-6-oxononadienedioate/2-hydroxy-6- oxononatrienedioate hydrolase	3G2
598381	C	T	NON_SYNONYMOUS_CODING	R232W	282	mhpC	2-hydroxy-6-oxononadienedioate/2-hydroxy-6- oxononatrienedioate hydrolase	1G2
600406	A	G	SYNONYMOUS_CODING	G92	508	proP_1	Proline/betaine transporter	3G3
601145	C	T	SYNONYMOUS_CODING	L339	508	proP_1	Proline/betaine transporter	1G2
601453	G	T	SYNONYMOUS_CODING	P441	508	proP_1	Proline/betaine transporter	3G1
603071	C	A	SYNONYMOUS_CODING	R283	287	yhaJ_1	HTH-type transcriptional regulator YhaJ	2B1,2B2a,2B2b
603366	G	A	SYNONYMOUS_CODING	R134	224	A_00583	hypothetical protein	1B1a
604067	G	T	NON_SYNONYMOUS_CODING	A237E	319	A_00584	hypothetical protein	2G2
604587	G	T	NON_SYNONYMOUS_CODING	R64S	319	A_00584	hypothetical protein	3B1
606814	G	A	SYNONYMOUS_CODING	C329	505	A_00587	Putative thymidine phosphorylase	1B1b
607032	C	A	NON_SYNONYMOUS_CODING	D257Y	505	A_00587	Putative thymidine phosphorylase	2B1
607277	A	G	NON_SYNONYMOUS_CODING	V175A	505	A_00587	Putative thymidine phosphorylase	4G1b
608213	C	A	NON_SYNONYMOUS_CODING	A315S	452	A_00588	Ribonuclease	1B1a,1B1b,3B1
608730	C	A	SYNONYMOUS_CODING	A142	452	A_00588	Ribonuclease	3B1
609863	C	A	NON_SYNONYMOUS_CODING	A551S	781	A_00589	phosphoketolase	3B1,4G1b
610298	T	G	NON_SYNONYMOUS_CODING	S406R	781	A_00589	phosphoketolase	5G1b
611414	T	A	NON_SYNONYMOUS_CODING	S34C	781	A_00589	phosphoketolase	4G1a,4G1b,4G1c,4G1d
612875	A	G	NON_SYNONYMOUS_CODING	F416S	513	argH_1	Argininosuccinate lyase	1B1a
613286	A	T	NON_SYNONYMOUS_CODING	L279Q	513	argH_1	Argininosuccinate lyase	2G2,3G1,6G1a
613448	C	T	NON_SYNONYMOUS_CODING	G225D	513	argH_1	Argininosuccinate lyase	4G1c
613780	C	A	SYNONYMOUS_CODING	G114	513	argH_1	Argininosuccinate lyase	2G2
613865	C	T	NON_SYNONYMOUS_CODING	G86D	513	argH_1	Argininosuccinate lyase	3G1
614661	T	G	NON_SYNONYMOUS_CODING	H140P	312	A_00592	hypothetical protein	5G1b
614709	C	A	NON_SYNONYMOUS_CODING	R124L	312	A_00592	hypothetical protein	1B1a,1B1b
615316	C	A	NON_SYNONYMOUS_CODING	A353S	413	nasR	Nitrate regulatory protein	4G1b
615445	C	A	NON_SYNONYMOUS_CODING	A310S	413	nasR	Nitrate regulatory protein	4G1a,4G1b,4G1c,4G1d
617059	C	A	NON_SYNONYMOUS_CODING	A25S	251	sumT	Uroporphyrinogen-III C-methyltransferase	3B1
617701	T	C	SYNONYMOUS_CODING	E365	553	pknD	Serine/threonine-protein kinase PknD	4G1c,4G1d
618605	A	T	NON_SYNONYMOUS_CODING	L64Q	553	pknD	Serine/threonine-protein kinase PknD	3G2
619347	G	T	SYNONYMOUS_CODING	I90	270	focA	putative formate transporter 1	1B1a,1B1b
619562	A	G	NON_SYNONYMOUS_CODING	S19P	270	focA	putative formate transporter 1	1G2
619605	G	A	SYNONYMOUS_CODING	I4	270	focA	putative formate transporter 1	3B1
619727	T	G	NON_SYNONYMOUS_CODING	Q88P	111	nirD	Nitrite reductase (NADH) small subunit	1B1a,1B1b
619840	G	T	SYNONYMOUS_CODING	S50	111	nirD	Nitrite reductase (NADH) small subunit	3B1
619996	T	G	NON_SYNONYMOUS_CODING	Q845P	846	nasD	Nitrite reductase [NAD(P)H]	3B1
620213	C	A	NON_SYNONYMOUS_CODING	D773Y	846	nasD	Nitrite reductase [NAD(P)H]	1B1a,1B1b
620938	A	G	NON_SYNONYMOUS_CODING	V531A	846	nasD	Nitrite reductase [NAD(P)H]	2B2b
622375	A	G	NON_SYNONYMOUS_CODING	V52A	846	nasD	Nitrite reductase [NAD(P)H]	6G1b
622636	G	T	INTERGENIC	-	-	-	intergenic region	1B1a,1B1b,3B1
624708	G	T	SYNONYMOUS_CODING	R171	257	nudC_1	NADH pyrophosphatase	3B1
626173	G	T	SYNONYMOUS_CODING	L35	698	quiA_1	Quinate/shikimate dehydrogenase (quinone)	6G1a
626310	A	G	NON_SYNONYMOUS_CODING	Q81R	698	quiA_1	Quinate/shikimate dehydrogenase (quinone)	2B1
626488	T	G	SYNONYMOUS_CODING	G140	698	quiA_1	Quinate/shikimate dehydrogenase (quinone)	2G2
626704	A	T	SYNONYMOUS_CODING	A212	698	quiA_1	Quinate/shikimate dehydrogenase (quinone)	5G1a,5G1b,6G1b
627777	T	C	NON_SYNONYMOUS_CODING	L570P	698	quiA_1	Quinate/shikimate dehydrogenase (quinone)	3G2
627795	C	T	NON_SYNONYMOUS_CODING	A576V	698	quiA_1	Quinate/shikimate dehydrogenase (quinone)	3G2
628106	C	A	SYNONYMOUS_CODING	R680	698	quiA_1	Quinate/shikimate dehydrogenase (quinone)	1B1a,1B1b,3B1
628712	C	T	INTERGENIC	-	-	-	intergenic region	2B2a
630461	C	A	SYNONYMOUS_CODING	T101	298	A_00608	hypothetical protein	2G2
630502	T	TC	FRAME_SHIFT	P116P?	298	A_00608	hypothetical protein	3G2
630645	G	A	NON_SYNONYMOUS_CODING	D163N	298	A_00608	hypothetical protein	1B1a
632675	T	G	NON_SYNONYMOUS_CODING	C184G	320	A_00610	hypothetical protein	3G2
633320	G	T	SYNONYMOUS_CODING	A150	226	A_00611	hypothetical protein	3B1
633877	C	A	INTERGENIC	-	-	-	intergenic region	1B1a,1B1b
634607	T	A	NON_SYNONYMOUS_CODING	H29L	261	fabI_1	Enoyl-[acyl-carrier-protein] reductase [NADH] FabI	1B1b
635065	C	A	NON_SYNONYMOUS_CODING	A369S	472	mltD	Membrane-bound lytic murein transglycosylase D	4G1b
635470	C	A	NON_SYNONYMOUS_CODING	A234S	472	mltD	Membrane-bound lytic murein transglycosylase D	2G2
636477	T	C	SYNONYMOUS_CODING	L170	269	gloB	Hydroxyacylglutathione hydrolase	4G1a,4G1b,4G1c,4G1d
637844	A	C	NON_SYNONYMOUS_CODING	T3P	153	rnhA	Ribonuclease HI	3G2
638294	C	A	NON_SYNONYMOUS_CODING	R153S	153	rnhA	Ribonuclease HI	1B1a,1B1b
640304	T	C	NON_SYNONYMOUS_CODING	I263T	1021	bepE_1	Efflux pump membrane transporter BepE	6G1b
640512	G	T	SYNONYMOUS_CODING	S332	1021	bepE_1	Efflux pump membrane transporter BepE	1B1a,1B1b
640614	C	A	SYNONYMOUS_CODING	P366	1021	bepE_1	Efflux pump membrane transporter BepE	1B1b
641287	A	T	NON_SYNONYMOUS_CODING	S591C	1021	bepE_1	Efflux pump membrane transporter BepE	1G2
641469	G	T	SYNONYMOUS_CODING	S651	1021	bepE_1	Efflux pump membrane transporter BepE	3B1
642690	T	C	NON_SYNONYMOUS_CODING	V34A	244	dnaQ	DNA polymerase III subunit epsilon	2B1
642874	C	T	SYNONYMOUS_CODING	V95	244	dnaQ	DNA polymerase III subunit epsilon	4G1a
642900	A	G	NON_SYNONYMOUS_CODING	K104R	244	dnaQ	DNA polymerase III subunit epsilon	1G2
643352	C	A	INTERGENIC	-	-	-	intergenic region	3G1
643550	A	T	INTERGENIC	-	-	-	intergenic region	3B1
644374	C	A	SYNONYMOUS_CODING	R197	328	A_00621	hypothetical protein	2G2
644937	C	A	SYNONYMOUS_CODING	R54	904	rbbA_1	Ribosome-associated ATPase	4G1a,4G1c,4G1d
646114	C	A	NON_SYNONYMOUS_CODING	R447S	904	rbbA_1	Ribosome-associated ATPase	1B1b
647512	T	C	SYNONYMOUS_CODING	N7	375	yhhJ_1	Inner membrane transport permease YhhJ	2B2a,2B2b
647981	A	T	NON_SYNONYMOUS_CODING	T164S	375	yhhJ_1	Inner membrane transport permease YhhJ	3B1
648192	T	G	NON_SYNONYMOUS_CODING	L234R	375	yhhJ_1	Inner membrane transport permease YhhJ	2G2,3G1,6G1a
648277	C	A	SYNONYMOUS_CODING	A262	375	yhhJ_1	Inner membrane transport permease YhhJ	1B1a,1B1b
650245	T	C	NON_SYNONYMOUS_CODING	Y154C	162	A_00626	hypothetical protein	3G3
650905	A	C	NON_SYNONYMOUS_CODING	Q2P	348	A_00627	putative glycosyltransferase	3B1
650917	G	T	NON_SYNONYMOUS_CODING	R6L	348	A_00627	putative glycosyltransferase	3B1
651404	G	A	STOP_GAINED	W168*	348	A_00627	putative glycosyltransferase	4G1a,4G1b,4G1c,4G1d
651674	T	G	SYNONYMOUS_CODING	R258	348	A_00627	putative glycosyltransferase	3B1
652402	T	G	SYNONYMOUS_CODING	T153	529	arnT	Undecaprenyl phosphate-alpha-4-amino-4-deoxy-L-arabinose arabinosyl transferase	2G2
652751	T	C	NON_SYNONYMOUS_CODING	W270R	529	arnT	Undecaprenyl phosphate-alpha-4-amino-4-deoxy-L-arabinose arabinosyl transferase	4G1b
652905	T	G	NON_SYNONYMOUS_CODING	L321R	529	arnT	Undecaprenyl phosphate-alpha-4-amino-4-deoxy-L-arabinose arabinosyl transferase	3B1
653021	T	A	NON_SYNONYMOUS_CODING	C360S	529	arnT	Undecaprenyl phosphate-alpha-4-amino-4-deoxy-L-arabinose arabinosyl transferase	3B1
653079	C	A	NON_SYNONYMOUS_CODING	P379Q	529	arnT	Undecaprenyl phosphate-alpha-4-amino-4-deoxy-L-arabinose arabinosyl transferase	3B1
653132	T	G	NON_SYNONYMOUS_CODING	Y397D	529	arnT	Undecaprenyl phosphate-alpha-4-amino-4-deoxy-L-arabinose arabinosyl transferase	3B1
654452	C	A	SYNONYMOUS_CODING	A187	306	chbG	Chitooligosaccharide deacetylase	2G2
655333	C	A	SYNONYMOUS_CODING	P122	298	A_00631	hypothetical protein	3G1
655641	C	T	NON_SYNONYMOUS_CODING	A20T	298	A_00631	hypothetical protein	4G1b
656964	A	C	NON_SYNONYMOUS_CODING	L110R	294	A_00633	hypothetical protein	3B1
657243	A	G	NON_SYNONYMOUS_CODING	L17P	294	A_00633	hypothetical protein	3G2,3G3
657892	C	T	NON_SYNONYMOUS_CODING	S158L	493	hisC_1	Histidinol-phosphate aminotransferase	2B2a,2B2b
658019	T	A	NON_SYNONYMOUS_CODING	N200K	493	hisC_1	Histidinol-phosphate aminotransferase	3G3
658992	C	A	NON_SYNONYMOUS_CODING	R6S	114	blh	Beta-lactamase hydrolase-like protein	3B1
662239	G	T	NON_SYNONYMOUS_CODING	A314E	317	A_00638	hypothetical protein	3B1
662541	C	T	SYNONYMOUS_CODING	A213	317	A_00638	hypothetical protein	4G1a,4G1c,4G1d
662651	C	A	NON_SYNONYMOUS_CODING	G177C	317	A_00638	hypothetical protein	1B1a,1B1b
662708	C	A	NON_SYNONYMOUS_CODING	A158S	317	A_00638	hypothetical protein	4G1b
663799	G	T	NON_SYNONYMOUS_CODING	G133C	154	lrp_3	Leucine-responsive regulatory protein	5G1a,5G1b,6G1b
664253	C	A	NON_SYNONYMOUS_CODING	R142L	265	tgnD	(E)-2-((N-methylformamido)methylene)succinate hydrolase	3B1
664841	T	C	NON_SYNONYMOUS_CODING	L23P	165	A_00641	hypothetical protein	4G1a,4G1b,4G1c,4G1d
668369	T	C	NON_SYNONYMOUS_CODING	K224E	372	A_00645	hypothetical protein	3G2
669957	G	A	SYNONYMOUS_CODING	R84	224	tolQ_1	Tol-Pal system protein TolQ	2B1
670240	G	T	NON_SYNONYMOUS_CODING	R132S	140	ybgC	Acyl-CoA thioesterase YbgC	2G1
670293	A	G	NON_SYNONYMOUS_CODING	V114A	140	ybgC	Acyl-CoA thioesterase YbgC	2G1
670926	C	A	NON_SYNONYMOUS_CODING	A498S	576	proS	Proline--tRNA ligase	5G1b
670945	A	G	SYNONYMOUS_CODING	T491	576	proS	Proline--tRNA ligase	1B1a,1B1b
671127	T	A	NON_SYNONYMOUS_CODING	T431S	576	proS	Proline--tRNA ligase	4G1a,4G1b,4G1c,4G1d
671436	C	A	NON_SYNONYMOUS_CODING	V328F	576	proS	Proline--tRNA ligase	1B1a
672547	T	C	NON_SYNONYMOUS_CODING	V22A	189	rppH	RNA pyrophosphohydrolase	2B2a,2B2b
673406	C	A	NON_SYNONYMOUS_CODING	P125Q	228	tctD_1	Transcriptional regulatory protein tctD	2B1,2B2a,2B2b
673412	T	G	NON_SYNONYMOUS_CODING	L127R	228	tctD_1	Transcriptional regulatory protein tctD	1B1a,1B1b,3G1
673525	A	C	NON_SYNONYMOUS_CODING	S165R	228	tctD_1	Transcriptional regulatory protein tctD	3B1
673697	C	A	NON_SYNONYMOUS_CODING	A222E	228	tctD_1	Transcriptional regulatory protein tctD	4G1b
674460	A	T	NON_SYNONYMOUS_CODING	H254L	514	sasA_1	Adaptive-response sensory-kinase SasA	1G2
674677	C	A	SYNONYMOUS_CODING	A326	514	sasA_1	Adaptive-response sensory-kinase SasA	3B1
675370	G	A	INTERGENIC	-	-	-	intergenic region	1B1a,1B1b
676313	T	C	NON_SYNONYMOUS_CODING	V129A	507	A_00654	hypothetical protein	6G1b
676392	G	T	SYNONYMOUS_CODING	L155	507	A_00654	hypothetical protein	3B1
677297	T	A	NON_SYNONYMOUS_CODING	L457Q	507	A_00654	hypothetical protein	2G2,3G1,6G1a
677810	C	A	NON_SYNONYMOUS_CODING	A71E	249	kdgR_1	Transcriptional regulator KdgR	3G2
680563	G	T	NON_SYNONYMOUS_CODING	A249E	309	dmlR_2	HTH-type transcriptional regulator DmlR	1B1a,1B1b
680907	C	A	SYNONYMOUS_CODING	L134	309	dmlR_2	HTH-type transcriptional regulator DmlR	8B1
681660	T	G	NON_SYNONYMOUS_CODING	L81R	203	azoR_1	FMN-dependent NADH-azoreductase	3B1
682081	C	A	INTERGENIC	-	-	-	intergenic region	1B1a,1B1b
682347	A	T	NON_SYNONYMOUS_CODING	V216E	301	glxR	2-hydroxy-3-oxopropionate reductase	4G1a,4G1b,4G1c,4G1d
682735	T	C	NON_SYNONYMOUS_CODING	S87G	301	glxR	2-hydroxy-3-oxopropionate reductase	3B1
683058	C	A	INTERGENIC	-	-	-	intergenic region	3B1
683168	C	A	NON_SYNONYMOUS_CODING	D253Y	284	fabG_3	3-oxoacyl-[acyl-carrier-protein] reductase	7B1
683185	C	A	NON_SYNONYMOUS_CODING	R247L	284	fabG_3	3-oxoacyl-[acyl-carrier-protein] reductase	1G2
683485	T	G	NON_SYNONYMOUS_CODING	Y147S	284	fabG_3	3-oxoacyl-[acyl-carrier-protein] reductase	2B1,2B2a,2B2b
683547	G	A	SYNONYMOUS_CODING	S126	284	fabG_3	3-oxoacyl-[acyl-carrier-protein] reductase	3G3
684017	A	T	NON_SYNONYMOUS_CODING	W184R	189	A_00662	hypothetical protein	2B1,2B2a,2B2b
684040	G	T	STOP_GAINED	S176*	189	A_00662	hypothetical protein	1G2
684063	T	TTC	FRAME_SHIFT	E168E?	189	A_00662	hypothetical protein	2B3,7B1
684066	G	T	SYNONYMOUS_CODING	R167	189	A_00662	hypothetical protein	8B1
684172	A	C	NON_SYNONYMOUS_CODING	V132G	189	A_00662	hypothetical protein	2G1,6G1a
684352	G	GC	FRAME_SHIFT	A72G?	189	A_00662	hypothetical protein	3G2,3G3
684374	C	T	NON_SYNONYMOUS_CODING	E65K	189	A_00662	hypothetical protein	6G1b
684481	G	GGCGC	FRAME_SHIFT	P29RA?	189	A_00662	hypothetical protein	1G1
684538	C	A	NON_SYNONYMOUS_CODING	R10L	189	A_00662	hypothetical protein	3B1
685467	T	G	NON_SYNONYMOUS_CODING	Y240S	501	A_00663	hypothetical protein	3B1
685583	T	C	SYNONYMOUS_CODING	Q201	501	A_00663	hypothetical protein	1G2
685676	G	T	SYNONYMOUS_CODING	I170	501	A_00663	hypothetical protein	3B1
686163	A	C	NON_SYNONYMOUS_CODING	M8R	501	A_00663	hypothetical protein	2G1
686795	T	C	INTERGENIC	-	-	-	intergenic region	1B1a,1B1b
686846	C	A	INTERGENIC	-	-	-	intergenic region	1B1a,1B1b
686990	G	A	INTERGENIC	-	-	-	intergenic region	2G1
687866	G	A	NON_SYNONYMOUS_CODING	D93N	103	A_00666	hypothetical protein	3G2
689764	C	A	INTERGENIC	-	-	-	intergenic region	5G1a,5G1b,6G1b
689974	A	C	NON_SYNONYMOUS_CODING	T25P	111	A_00669	hypothetical protein	6G1b
690752	T	A	NON_SYNONYMOUS_CODING	V167E	185	msrA2	Peptide methionine sulfoxide reductase MsrA 2	1B1a
691710	T	A	NON_SYNONYMOUS_CODING	D90V	370	hpd	4-hydroxyphenylpyruvate dioxygenase	1G2
692566	C	CA	FRAME_SHIFT	I150N?	158	lrp_4	Leucine-responsive regulatory protein	3G3
692753	C	T	INTERGENIC	-	-	-	intergenic region	1B1a,1B1b
692896	G	A	INTERGENIC	-	-	-	intergenic region	4G1b
692930	G	A	INTERGENIC	-	-	-	intergenic region	3B1
693175	C	T	INTERGENIC	-	-	-	intergenic region	2G1
699375	CA	C	FRAME_SHIFT	M94	122	A_00678	hypothetical protein	1G1
699604	G	T	INTERGENIC	-	-	-	intergenic region	1B1a
700900	T	G	NON_SYNONYMOUS_CODING	V264G	397	hipO_3	Hippurate hydrolase	1B1a,1B1b
701347	G	T	NON_SYNONYMOUS_CODING	R11L	352	pyrC	Dihydroorotase	3G2,3G3
701956	C	A	NON_SYNONYMOUS_CODING	A214E	352	pyrC	Dihydroorotase	2B1,2B2a,2B2b
702577	T	C	SYNONYMOUS_CODING	E551	602	uup	ABC transporter ATP-binding protein uup	4G1a,4G1c,4G1d
704841	C	A	INTERGENIC	-	-	-	intergenic region	2G2
704872	C	T	INTERGENIC	-	-	-	intergenic region	2G1
704919	A	G	INTERGENIC	-	-	-	intergenic region	3B1
705723	T	G	NON_SYNONYMOUS_CODING	V94G	357	rsmH	Ribosomal RNA small subunit methyltransferase H	1B1a,1B1b
705997	T	G	SYNONYMOUS_CODING	V185	357	rsmH	Ribosomal RNA small subunit methyltransferase H	1B1a
706365	A	G	NON_SYNONYMOUS_CODING	D308G	357	rsmH	Ribosomal RNA small subunit methyltransferase H	3G3
706787	C	A	NON_SYNONYMOUS_CODING	A91E	95	ftsL	Cell division protein FtsL	2G2
707945	A	G	SYNONYMOUS_CODING	Q382	577	penA	putative peptidoglycan D,D-transpeptidase PenA	3B1
708893	T	A	NON_SYNONYMOUS_CODING	C122S	943	murE	UDP-N-acetylmuramoyl-L-alanyl-D-glutamate--2, 6-diaminopimelate ligase	5G1a
709308	C	A	NON_SYNONYMOUS_CODING	A260D	943	murE	UDP-N-acetylmuramoyl-L-alanyl-D-glutamate--2, 6-diaminopimelate ligase	3G2
709971	A	G	NON_SYNONYMOUS_CODING	E481G	943	murE	UDP-N-acetylmuramoyl-L-alanyl-D-glutamate--2, 6-diaminopimelate ligase	3G1
711076	C	A	NON_SYNONYMOUS_CODING	D849E	943	murE	UDP-N-acetylmuramoyl-L-alanyl-D-glutamate--2, 6-diaminopimelate ligase	3B1
711370	G	A	NON_SYNONYMOUS_CODING	R7H	389	mraY	Phospho-N-acetylmuramoyl-pentapeptide- transferase	4G1b
712558	C	T	SYNONYMOUS_CODING	V14	510	murD	UDP-N-acetylmuramoylalanine--D-glutamate ligase	5G1a
712694	G	T	NON_SYNONYMOUS_CODING	A60S	510	murD	UDP-N-acetylmuramoylalanine--D-glutamate ligase	3B1
713508	T	A	NON_SYNONYMOUS_CODING	V331E	510	murD	UDP-N-acetylmuramoylalanine--D-glutamate ligase	5G1a,5G1b,6G1b
713541	A	T	NON_SYNONYMOUS_CODING	Q342L	510	murD	UDP-N-acetylmuramoylalanine--D-glutamate ligase	3B1
715141	T	C	NON_SYNONYMOUS_CODING	Y366H	397	ftsW	putative peptidoglycan glycosyltransferase FtsW	2B2b
715231	C	A	NON_SYNONYMOUS_CODING	R396S	397	ftsW	putative peptidoglycan glycosyltransferase FtsW	2G1
715247	C	T	SYNONYMOUS_CODING	P4	357	murG	UDP-N-acetylglucosamine--N-acetylmuramyl- (pentapeptide) pyrophosphoryl-undecaprenol N-acetylglucosamine transferase	4G1c,4G1d
715906	A	C	NON_SYNONYMOUS_CODING	Q224P	357	murG	UDP-N-acetylglucosamine--N-acetylmuramyl- (pentapeptide) pyrophosphoryl-undecaprenol N-acetylglucosamine transferase	2B2a,2B2b
718048	A	G	NON_SYNONYMOUS_CODING	T114A	317	ddl_1	D-alanine--D-alanine ligase	3G2
719969	T	C	NON_SYNONYMOUS_CODING	V157A	408	ftsA	Cell division protein FtsA	5G1a,5G1b,6G1b
721865	C	T	SYNONYMOUS_CODING	A319	394	ftsZ	Cell division protein FtsZ	2B1
722442	C	A	NON_SYNONYMOUS_CODING	T35K	307	lpxC	UDP-3-O-acyl-N-acetylglucosamine deacetylase	2G2
724925	C	A	NON_SYNONYMOUS_CODING	R272S	326	A_00700	hypothetical protein	3B1
727094	C	A	SYNONYMOUS_CODING	R616	910	secA	Protein translocase subunit SecA	4G1b
727240	T	G	NON_SYNONYMOUS_CODING	V665G	910	secA	Protein translocase subunit SecA	2G1
732699	A	G	NON_SYNONYMOUS_CODING	W55R	183	pagP	Lipid A palmitoyltransferase PagP	4G1b
733066	A	C	NON_SYNONYMOUS_CODING	L448R	489	A_00709	Magnesium transporter MgtE	1B1a,1B1b
733264	A	C	NON_SYNONYMOUS_CODING	L382R	489	A_00709	Magnesium transporter MgtE	3B1
733502	C	A	NON_SYNONYMOUS_CODING	A303S	489	A_00709	Magnesium transporter MgtE	6G1a
733510	T	A	NON_SYNONYMOUS_CODING	Q300L	489	A_00709	Magnesium transporter MgtE	5G1a,5G1b,6G1b
733699	G	T	NON_SYNONYMOUS_CODING	P237Q	489	A_00709	Magnesium transporter MgtE	2B1,2B2a,2B2b
733986	G	A	SYNONYMOUS_CODING	D141	489	A_00709	Magnesium transporter MgtE	2B2a
734932	A	T	NON_SYNONYMOUS_CODING	Y338N	345	A_00711	hypothetical protein	1B1a,1B1b
736039	T	C	INTERGENIC	-	-	-	intergenic region	4G1b
736962	T	G	NON_SYNONYMOUS_CODING	Q389P	405	hipO_4	Hippurate hydrolase	1B1a
738608	C	T	STOP_GAINED	Q135*	561	fadD_1	Long-chain-fatty-acid--CoA ligase	3G2
738842	A	G	NON_SYNONYMOUS_CODING	T213A	561	fadD_1	Long-chain-fatty-acid--CoA ligase	1B1a
739305	T	A	NON_SYNONYMOUS_CODING	V367E	561	fadD_1	Long-chain-fatty-acid--CoA ligase	6G1a
740020	T	G	NON_SYNONYMOUS_CODING	D259A	290	suhB_1	Inositol-1-monophosphatase	2G2,3G1,6G1a
740118	G	A	SYNONYMOUS_CODING	D226	290	suhB_1	Inositol-1-monophosphatase	4G1c,4G1d
740219	A	G	NON_SYNONYMOUS_CODING	Y193H	290	suhB_1	Inositol-1-monophosphatase	1G2
740282	G	A	NON_SYNONYMOUS_CODING	R172C	290	suhB_1	Inositol-1-monophosphatase	6G1b
740814	G	A	INTERGENIC	-	-	-	intergenic region	3G2
741680	T	C	NON_SYNONYMOUS_CODING	I262T	618	mnmC	tRNA 5-methylaminomethyl-2-thiouridine biosynthesis bifunctional protein MnmC	4G1b
745044	G	A	NON_SYNONYMOUS_CODING	E683K	741	A_00717	hypothetical protein	1B1a,1B1b
745240	T	C	INTERGENIC	-	-	-	intergenic region	4G1c,4G1d
745756	C	A	SYNONYMOUS_CODING	R123	362	metN	Methionine import ATP-binding protein MetN	4G1b
745837	C	T	SYNONYMOUS_CODING	G150	362	metN	Methionine import ATP-binding protein MetN	1B1a,1B1b
746565	G	A	NON_SYNONYMOUS_CODING	A45T	217	metI	D-methionine transport system permease protein MetI	3B1
746864	G	T	SYNONYMOUS_CODING	P144	217	metI	D-methionine transport system permease protein MetI	3G2,3G3
748430	A	T	INTERGENIC	-	-	-	intergenic region	1G2
748783	T	A	NON_SYNONYMOUS_CODING	L50Q	264	A_00722	hypothetical protein	3B1
748985	C	A	SYNONYMOUS_CODING	R117	264	A_00722	hypothetical protein	1B1a,1B1b,3B1
749532	A	C	SYNONYMOUS_CODING	R37	550	A_00723	hypothetical protein	2G1
750942	A	G	SYNONYMOUS_CODING	K507	550	A_00723	hypothetical protein	3G2
751022	T	A	NON_SYNONYMOUS_CODING	V534E	550	A_00723	hypothetical protein	1B1a,1B1b
751289	A	C	NON_SYNONYMOUS_CODING	S48R	369	A_00724	hypothetical protein	3B1
752049	A	G	NON_SYNONYMOUS_CODING	Y301C	369	A_00724	hypothetical protein	1G2
752796	A	T	SYNONYMOUS_CODING	A180	373	A_00725	hypothetical protein	3B1
753223	A	T	STOP_GAINED	K323*	373	A_00725	hypothetical protein	2B2b
753374	T	C	NON_SYNONYMOUS_CODING	F373S	373	A_00725	hypothetical protein	2G2,3G1,6G1a
754336	T	G	NON_SYNONYMOUS_CODING	L54R	218	kpsT_1	Polysialic acid transport ATP-binding protein KpsT	6G1b
754931	T	G	INTERGENIC	-	-	-	intergenic region	5G1a,5G1b,6G1b
755347	A	G	NON_SYNONYMOUS_CODING	I49V	1206	A_00728	hypothetical protein	2B1,2B2a,2B2b
755719	G	T	STOP_GAINED	E173*	1206	A_00728	hypothetical protein	1B1a,1B1b
756589	G	A	NON_SYNONYMOUS_CODING	V463I	1206	A_00728	hypothetical protein	3G2,3G3
757934	G	C	NON_SYNONYMOUS_CODING	R911P	1206	A_00728	hypothetical protein	2B1,2B2a,2B2b
758720	A	G	NON_SYNONYMOUS_CODING	E1173G	1206	A_00728	hypothetical protein	4G1a,4G1b,4G1c,4G1d
759443	A	T	NON_SYNONYMOUS_CODING	E199V	452	A_00729	hypothetical protein	3B1
759616	A	G	NON_SYNONYMOUS_CODING	T257A	452	A_00729	hypothetical protein	3G3
759796	A	T	STOP_GAINED	K317*	452	A_00729	hypothetical protein	1B1a,1B1b
760182	G	A	SYNONYMOUS_CODING	A445	452	A_00729	hypothetical protein	2B1
760531	G	T	SYNONYMOUS_CODING	S89	372	gmd	GDP-mannose 4,6-dehydratase	3B1
762183	T	C	NON_SYNONYMOUS_CODING	V260A	308	colC	GDP-L-colitose synthase	6G1a
763654	G	T	INTERGENIC	-	-	-	intergenic region	3B1
763895	G	T	INTERGENIC	-	-	-	intergenic region	3G1
764565	T	G	NON_SYNONYMOUS_CODING	W192G	470	algA_1	Alginate biosynthesis protein AlgA	3B1,5G1a,5G1b
764622	T	A	NON_SYNONYMOUS_CODING	Y211N	470	algA_1	Alginate biosynthesis protein AlgA	1B1a,1B1b
765001	A	T	NON_SYNONYMOUS_CODING	Q337L	470	algA_1	Alginate biosynthesis protein AlgA	3B1
768164	T	C	SYNONYMOUS_CODING	T30	104	A_00737	IS3 family transposase ISKpn40	1B1b
769108	G	T	INTERGENIC	-	-	-	intergenic region	3B1
770325	A	C	NON_SYNONYMOUS_CODING	C47G	418	A_00739	hypothetical protein	3G2,3G3
770452	T	A	SYNONYMOUS_CODING	P4	418	A_00739	hypothetical protein	1B1b
770538	G	T	SYNONYMOUS_CODING	T662	687	A_00740	hypothetical protein	3B1
770888	A	G	SYNONYMOUS_CODING	L546	687	A_00740	hypothetical protein	5G1b
771114	T	G	NON_SYNONYMOUS_CODING	E470D	687	A_00740	hypothetical protein	2G1
771724	A	C	NON_SYNONYMOUS_CODING	V267G	687	A_00740	hypothetical protein	1G2
771967	T	G	NON_SYNONYMOUS_CODING	H186P	687	A_00740	hypothetical protein	1G2
772818	G	T	SYNONYMOUS_CODING	G192	283	kdsA	2-dehydro-3-deoxyphosphooctonate aldolase	1B1a,1B1b
772954	T	A	NON_SYNONYMOUS_CODING	Q147L	283	kdsA	2-dehydro-3-deoxyphosphooctonate aldolase	3B1
773678	T	G	NON_SYNONYMOUS_CODING	Q357P	446	A_00742	Putative pyridoxal phosphate-dependent acyltransferase	4G1c,4G1d
777241	G	A	NON_SYNONYMOUS_CODING	A1724V	2528	tdh_2	L-threonine 3-dehydrogenase	2B2a
777697	C	CG	FRAME_SHIFT	R1572P?	2528	tdh_2	L-threonine 3-dehydrogenase	2B2a
778798	A	C	NON_SYNONYMOUS_CODING	L1205R	2528	tdh_2	L-threonine 3-dehydrogenase	3B1
778916	G	T	NON_SYNONYMOUS_CODING	R1166S	2528	tdh_2	L-threonine 3-dehydrogenase	5G1a,5G1b,6G1b
778987	G	T	STOP_GAINED	S1142*	2528	tdh_2	L-threonine 3-dehydrogenase	1B1a,1B1b
779528	C	A	NON_SYNONYMOUS_CODING	A962S	2528	tdh_2	L-threonine 3-dehydrogenase	3B1
780209	T	C	NON_SYNONYMOUS_CODING	S735G	2528	tdh_2	L-threonine 3-dehydrogenase	2G1
780427	A	G	NON_SYNONYMOUS_CODING	V662A	2528	tdh_2	L-threonine 3-dehydrogenase	2B2a,2B2b
780897	G	A	SYNONYMOUS_CODING	F505	2528	tdh_2	L-threonine 3-dehydrogenase	2G1
781131	C	A	SYNONYMOUS_CODING	T427	2528	tdh_2	L-threonine 3-dehydrogenase	3G2
781331	C	T	NON_SYNONYMOUS_CODING	V361I	2528	tdh_2	L-threonine 3-dehydrogenase	6G1a
781468	T	G	NON_SYNONYMOUS_CODING	D315A	2528	tdh_2	L-threonine 3-dehydrogenase	2G1
781514	C	A	STOP_GAINED	E300*	2528	tdh_2	L-threonine 3-dehydrogenase	5G1a,5G1b,6G1b
781561	G	A	NON_SYNONYMOUS_CODING	A284V	2528	tdh_2	L-threonine 3-dehydrogenase	2B2a,2B2b
781593	T	G	SYNONYMOUS_CODING	S273	2528	tdh_2	L-threonine 3-dehydrogenase	3B1
782052	G	A	SYNONYMOUS_CODING	I120	2528	tdh_2	L-threonine 3-dehydrogenase	6G1a
782597	T	C	INTERGENIC	-	-	-	intergenic region	3G3
783086	C	T	INTERGENIC	-	-	-	intergenic region	2B2b
783189	C	A	NON_SYNONYMOUS_CODING	A455S	459	dadD	5'-deoxyadenosine deaminase	1B1a,1B1b,3B1
784643	T	C	NON_SYNONYMOUS_CODING	T165A	195	ves	Protein Ves	2G1
784730	T	G	NON_SYNONYMOUS_CODING	S136R	195	ves	Protein Ves	4G1b
785054	A	C	NON_SYNONYMOUS_CODING	C28G	195	ves	Protein Ves	6G1a
786006	T	G	NON_SYNONYMOUS_CODING	T18P	267	A_00746	hypothetical protein	2G1
786140	G	T	INTERGENIC	-	-	-	intergenic region	2G1
788495	G	T	STOP_GAINED	E117*	200	tag	DNA-3-methyladenine glycosylase 1	3B1
790027	C	A	SYNONYMOUS_CODING	T384	698	A_00751	hypothetical protein	3B1
794173	C	T	SYNONYMOUS_CODING	S240	245	A_00756	hypothetical protein	1G2
795072	A	C	INTERGENIC	-	-	-	intergenic region	3G3
798354	T	C	NON_SYNONYMOUS_CODING	F302L	316	A_00759	hypothetical protein	3G2,3G3
798834	C	A	STOP_GAINED	S146*	249	artM_1	Arginine transport ATP-binding protein ArtM	3B1
798920	A	T	NON_SYNONYMOUS_CODING	S175C	249	artM_1	Arginine transport ATP-binding protein ArtM	4G1a,4G1b,4G1c,4G1d
799024	G	T	SYNONYMOUS_CODING	L209	249	artM_1	Arginine transport ATP-binding protein ArtM	3B1
799147	A	G	STOP_LOST+SPLICE_SITE_REGION,NON_SYNONYMOUS_CODING	*250W,M2V	249223	artM_1,livF_5	Arginine transport ATP-binding protein ArtM / High-affinity branched-chain amino acid transport ATP-binding protein LivF	3G3
799488	C	A	SYNONYMOUS_CODING	R115	223	livF_5	High-affinity branched-chain amino acid transport ATP-binding protein LivF	3G3
800534	C	A	SYNONYMOUS_CODING	G241	310	A_00762	Nitrilase	3G2,3G3
801438	C	A	NON_SYNONYMOUS_CODING	A182E	258	A_00763	hypothetical protein	2G1
801696	T	C	INTERGENIC	-	-	-	intergenic region	3G3
801838	T	A	INTERGENIC	-	-	-	intergenic region	3B1
803230	T	G	NON_SYNONYMOUS_CODING	V116G	303	benM_2	HTH-type transcriptional regulator BenM	6G1a
805431	C	T	STOP_GAINED	Q8*	76	nagK_1	Fumarylpyruvate hydrolase	2B2a
805615	A	C	NON_SYNONYMOUS_CODING	D69A	76	nagK_1	Fumarylpyruvate hydrolase	3B1
806311	G	T	NON_SYNONYMOUS_CODING	A223S	318	pobB_2	Phenoxybenzoate dioxygenase subunit beta	3B1
807517	G	A	NON_SYNONYMOUS_CODING	A521V	552	leuA_2	2-isopropylmalate synthase	3G1
809523	C	T	NON_SYNONYMOUS_CODING	P59L	268	nimR_2	HTH-type transcriptional regulator NimR	6G1a
809540	T	A	NON_SYNONYMOUS_CODING	W65R	268	nimR_2	HTH-type transcriptional regulator NimR	3B1
810953	T	A	NON_SYNONYMOUS_CODING	T71S	349	tas	Protein tas	1G2
811840	T	G	NON_SYNONYMOUS_CODING	V15G	216	yiaD	putative lipoprotein YiaD	1B1a,1B1b,3B1
812582	G	A	NON_SYNONYMOUS_CODING	A28T	107	phhB	Putative pterin-4-alpha-carbinolamine dehydratase	3B1
812793	C	T	NON_SYNONYMOUS_CODING	A98V	107	phhB	Putative pterin-4-alpha-carbinolamine dehydratase	6G1a
813267	G	T	NON_SYNONYMOUS_CODING	T95K	239	A_00776	hypothetical protein	1B1b
813386	G	T	SYNONYMOUS_CODING	R55	239	A_00776	hypothetical protein	3G2,3G3
813596	G	A	INTERGENIC	-	-	-	intergenic region	2G1
814947	A	T	NON_SYNONYMOUS_CODING	W158R	347	amgK	N-acetylmuramate/N-acetylglucosamine kinase	3B1
815441	C	T	INTERGENIC	-	-	-	intergenic region	3B1
815949	A	T	NON_SYNONYMOUS_CODING	I118F	798	lptD	LPS-assembly protein LptD	3B1
815964	A	C	NON_SYNONYMOUS_CODING	T123P	798	lptD	LPS-assembly protein LptD	3G2
816300	C	T	SYNONYMOUS_CODING	L235	798	lptD	LPS-assembly protein LptD	4G1a
816984	C	A	NON_SYNONYMOUS_CODING	H463N	798	lptD	LPS-assembly protein LptD	1B1a,1B1b
817259	C	A	SYNONYMOUS_CODING	G554	798	lptD	LPS-assembly protein LptD	4G1a,4G1b,4G1c,4G1d
817367	C	A	SYNONYMOUS_CODING	R590	798	lptD	LPS-assembly protein LptD	2B2b
817806	C	A	NON_SYNONYMOUS_CODING	R737S	798	lptD	LPS-assembly protein LptD	5G1a,5G1b,6G1b
817855	C	A	NON_SYNONYMOUS_CODING	A753E	798	lptD	LPS-assembly protein LptD	1B1a,1B1b
818305	C	A	SYNONYMOUS_CODING	R105	513	surA_1	Chaperone SurA	6G1a
818573	C	T	NON_SYNONYMOUS_CODING	P195S	513	surA_1	Chaperone SurA	1G2
819032	G	T	NON_SYNONYMOUS_CODING	A348S	513	surA_1	Chaperone SurA	3B1
820256	C	A	NON_SYNONYMOUS_CODING	A237E	262	rsmA	Ribosomal RNA small subunit methyltransferase A	4G1a,4G1c,4G1d
822265	T	C	NON_SYNONYMOUS_CODING	F63S	480	pykA	Pyruvate kinase II	3B1
822607	A	G	NON_SYNONYMOUS_CODING	D177G	480	pykA	Pyruvate kinase II	2G2
822832	T	C	NON_SYNONYMOUS_CODING	L252P	480	pykA	Pyruvate kinase II	4G1b
823626	A	C	NON_SYNONYMOUS_CODING	S376A	409	A_00785	hypothetical protein	4G1a,4G1b,4G1c,4G1d
824571	A	C	NON_SYNONYMOUS_CODING	F61V	409	A_00785	hypothetical protein	2G2
825317	T	G	NON_SYNONYMOUS_CODING	V150G	749	fadE_1	Acyl-coenzyme A dehydrogenase	1B1a,1B1b
825350	T	G	NON_SYNONYMOUS_CODING	L161R	749	fadE_1	Acyl-coenzyme A dehydrogenase	2G1
827553	T	C	NON_SYNONYMOUS_CODING	T38A	177	def	Peptide deformylase	1B1a
829959	A	C	NON_SYNONYMOUS_CODING	W161G	402	A_00790	hypothetical protein	3G2
830173	G	A	SYNONYMOUS_CODING	G89	402	A_00790	hypothetical protein	2G2
830859	A	T	NON_SYNONYMOUS_CODING	L328Q	471	ifcA	Fumarate reductase flavoprotein subunit	2G2
832001	G	T	NON_SYNONYMOUS_CODING	A282E	308	gltC_2	HTH-type transcriptional regulator GltC	1B1a,1B1b
832160	A	C	NON_SYNONYMOUS_CODING	L229W	308	gltC_2	HTH-type transcriptional regulator GltC	3B1
833358	C	A	NON_SYNONYMOUS_CODING	R117L	285	A_00793	hypothetical protein	3G2,3G3
835549	T	G	NON_SYNONYMOUS_CODING	S517R	711	glyS	Glycine--tRNA ligase beta subunit	3G1
835720	T	C	NON_SYNONYMOUS_CODING	T460A	711	glyS	Glycine--tRNA ligase beta subunit	3G1
836350	T	G	NON_SYNONYMOUS_CODING	T250P	711	glyS	Glycine--tRNA ligase beta subunit	3B1
837634	A	C	NON_SYNONYMOUS_CODING	L126R	303	glyQ	Glycine--tRNA ligase alpha subunit	2G2
838821	G	A	NON_SYNONYMOUS_CODING	A183T	255	caiD_1	Carnitinyl-CoA dehydratase	3B1
840211	A	G	NON_SYNONYMOUS_CODING	T369A	507	fumB_1	Fumarate hydratase class I, anaerobic	3B1
840259	G	T	STOP_GAINED	E385*	507	fumB_1	Fumarate hydratase class I, anaerobic	1B1a,1B1b
841028	C	A	NON_SYNONYMOUS_CODING	R79S	276	meh	Mesaconyl-C(4)-CoA hydratase	1B1a,1B1b
841777	C	A	NON_SYNONYMOUS_CODING	R53S	395	yfdE_4	Acetyl-CoA:oxalate CoA-transferase	1B1a,1B1b
842900	C	T	SYNONYMOUS_CODING	I31	276	A_00802	Citrate lyase subunit beta-like protein	3B1
843212	C	T	SYNONYMOUS_CODING	R135	276	A_00802	Citrate lyase subunit beta-like protein	2B1,2B2a,2B2b
843212	C	A	SYNONYMOUS_CODING	R135	276	A_00802	Citrate lyase subunit beta-like protein	3G3
844117	C	A	NON_SYNONYMOUS_CODING	T147K	170	A_00803	hypothetical protein	2B2a,2B2b
844272	A	G	INTERGENIC	-	-	-	intergenic region	3G3
844778	C	A	SYNONYMOUS_CODING	G165	692	A_00804	hypothetical protein	1B1a,1B1b
846773	T	G	NON_SYNONYMOUS_CODING	S50R	157	folK	2-amino-4-hydroxy-6- hydroxymethyldihydropteridine pyrophosphokinase	4G1a,4G1b,4G1c,4G1d
846810	G	A	SYNONYMOUS_CODING	R37	157	folK	2-amino-4-hydroxy-6- hydroxymethyldihydropteridine pyrophosphokinase	6G1a
847878	A	G	NON_SYNONYMOUS_CODING	I131T	450	pcnB	Poly(A) polymerase I	2B2a
848608	G	T	NON_SYNONYMOUS_CODING	F120L	232	A_00807	hypothetical protein	1B1a,1B1b
848848	G	A	SYNONYMOUS_CODING	A40	232	A_00807	hypothetical protein	4G1c,4G1d
849737	C	A	INTERGENIC	-	-	-	intergenic region	3B1
851192	C	T	NON_SYNONYMOUS_CODING	G256D	316	miaA	tRNA dimethylallyltransferase	1G2
851373	T	C	NON_SYNONYMOUS_CODING	I196V	316	miaA	tRNA dimethylallyltransferase	2B2a
852065	G	T	NON_SYNONYMOUS_CODING	Q588K	621	mutL	DNA mismatch repair protein MutL	4G1a,4G1b,4G1c,4G1d
852537	C	A	SYNONYMOUS_CODING	P430	621	mutL	DNA mismatch repair protein MutL	2B1,2B2a,2B2b
854775	G	A	NON_SYNONYMOUS_CODING	H3394Y	3454	A_00813	hypothetical protein	3G1
855457	G	A	SYNONYMOUS_CODING	Y3166	3454	A_00813	hypothetical protein	1B1a,1B1b
855892	C	A	SYNONYMOUS_CODING	T3021	3454	A_00813	hypothetical protein	1B1a,1B1b
855959	G	T	NON_SYNONYMOUS_CODING	P2999Q	3454	A_00813	hypothetical protein	1B1a,1B1b
856632	C	T	NON_SYNONYMOUS_CODING	V2775I	3454	A_00813	hypothetical protein	1G2
856708	G	T	SYNONYMOUS_CODING	I2749	3454	A_00813	hypothetical protein	1B1a,1B1b
858404	A	G	NON_SYNONYMOUS_CODING	L2184P	3454	A_00813	hypothetical protein	2B2a
858740	A	C	NON_SYNONYMOUS_CODING	L2072R	3454	A_00813	hypothetical protein	2G1
859254	A	G	NON_SYNONYMOUS_CODING	Y1901H	3454	A_00813	hypothetical protein	1B1a
859652	C	T	NON_SYNONYMOUS_CODING	R1768H	3454	A_00813	hypothetical protein	1B1a,1B1b
860220	A	T	NON_SYNONYMOUS_CODING	W1579R	3454	A_00813	hypothetical protein	1B1a
860499	T	G	NON_SYNONYMOUS_CODING	T1486P	3454	A_00813	hypothetical protein	3G2
860711	A	C	NON_SYNONYMOUS_CODING	L1415R	3454	A_00813	hypothetical protein	5G1a,5G1b
862442	A	T	NON_SYNONYMOUS_CODING	V838E	3454	A_00813	hypothetical protein	3B1
862579	G	T	NON_SYNONYMOUS_CODING	D792E	3454	A_00813	hypothetical protein	1B1a,1B1b
866859	G	T	INTERGENIC	-	-	-	intergenic region	1B1a,1B1b
867118	C	T	INTERGENIC	-	-	-	intergenic region	5G1a
867180	A	G	SYNONYMOUS_CODING	K7	463	fumC	Fumarate hydratase class II	6G1a
867347	A	G	NON_SYNONYMOUS_CODING	E63G	463	fumC	Fumarate hydratase class II	1G2
868082	T	C	NON_SYNONYMOUS_CODING	I308T	463	fumC	Fumarate hydratase class II	1G2
868166	C	T	NON_SYNONYMOUS_CODING	S336L	463	fumC	Fumarate hydratase class II	1B1a,1B1b
868485	C	G	SYNONYMOUS_CODING	G442	463	fumC	Fumarate hydratase class II	2B2b
869050	T	TG	FRAME_SHIFT	P133P?	296	A_00816	hypothetical protein	4G1b
869232	G	T	NON_SYNONYMOUS_CODING	A73E	296	A_00816	hypothetical protein	3B1
871111	G	T	NON_SYNONYMOUS_CODING	R170S	300	occR_1	Octopine catabolism/uptake operon regulatory protein OccR	3B1
871131	G	A	NON_SYNONYMOUS_CODING	T163I	300	occR_1	Octopine catabolism/uptake operon regulatory protein OccR	3G1
871335	A	C	NON_SYNONYMOUS_CODING	L95R	300	occR_1	Octopine catabolism/uptake operon regulatory protein OccR	5G1b
871987	A	C	NON_SYNONYMOUS_CODING	Q92P	582	ggt	Glutathione hydrolase proenzyme	4G1a,4G1b,4G1c,4G1d
872082	G	T	NON_SYNONYMOUS_CODING	A124S	582	ggt	Glutathione hydrolase proenzyme	3B1
872564	C	A	STOP_GAINED	C284*	582	ggt	Glutathione hydrolase proenzyme	2B2a
872853	C	T	NON_SYNONYMOUS_CODING	P381S	582	ggt	Glutathione hydrolase proenzyme	4G1c,4G1d
872906	A	C	NON_SYNONYMOUS_CODING	E398D	582	ggt	Glutathione hydrolase proenzyme	1B1a,1B1b
873800	C	T	NON_SYNONYMOUS_CODING	E423K	533	A_00820	hypothetical protein	3G2,3G3
874778	A	G	NON_SYNONYMOUS_CODING	W97R	533	A_00820	hypothetical protein	3G1
875257	T	G	INTERGENIC	-	-	-	intergenic region	2G2
875553	C	A	NON_SYNONYMOUS_CODING	P9Q	1309	A_00821	hypothetical protein	1B1a,1B1b
875698	C	A	SYNONYMOUS_CODING	A57	1309	A_00821	hypothetical protein	1B1a,1B1b
876472	G	T	SYNONYMOUS_CODING	A315	1309	A_00821	hypothetical protein	3B1
876527	G	GC	FRAME_SHIFT	S335L?	1309	A_00821	hypothetical protein	3G3
878236	C	T	SYNONYMOUS_CODING	N903	1309	A_00821	hypothetical protein	3G2
878730	G	A	NON_SYNONYMOUS_CODING	G1068E	1309	A_00821	hypothetical protein	1G2
879248	G	T	STOP_GAINED	E1241*	1309	A_00821	hypothetical protein	8B1
879371	A	G	NON_SYNONYMOUS_CODING	S1282G	1309	A_00821	hypothetical protein	6G1a
880597	A	C	NON_SYNONYMOUS_CODING	Y282D	369	lhgD	L-2-hydroxyglutarate dehydrogenase	3B1
881051	T	C	SYNONYMOUS_CODING	E130	369	lhgD	L-2-hydroxyglutarate dehydrogenase	3G2
881059	C	T	NON_SYNONYMOUS_CODING	A128T	369	lhgD	L-2-hydroxyglutarate dehydrogenase	3G2
881180	A	G	SYNONYMOUS_CODING	R87	369	lhgD	L-2-hydroxyglutarate dehydrogenase	6G1a
881729	A	G	NON_SYNONYMOUS_CODING	V74A	167	C1-hpah	p-hydroxyphenylacetate 3-hydroxylase, reductase component	6G1a
882254	G	T	SYNONYMOUS_CODING	V114	210	pdxH	Pyridoxine/pyridoxamine 5'-phosphate oxidase	3B1
882490	T	G	NON_SYNONYMOUS_CODING	I36L	210	pdxH	Pyridoxine/pyridoxamine 5'-phosphate oxidase	3G1
882863	T	C	NON_SYNONYMOUS_CODING	N144S	208	chaC	Glutathione-specific gamma-glutamylcyclotransferase	6G1a
884749	G	T	INTERGENIC	-	-	-	intergenic region	3B1
885307	A	G	NON_SYNONYMOUS_CODING	Q136R	393	macA	Macrolide export protein MacA	2B2b
885413	A	G	SYNONYMOUS_CODING	Q171	393	macA	Macrolide export protein MacA	2B2a
886492	C	T	SYNONYMOUS_CODING	R138	655	macB	Macrolide export ATP-binding/permease protein MacB	3B1
887345	A	T	NON_SYNONYMOUS_CODING	T423S	655	macB	Macrolide export ATP-binding/permease protein MacB	1B1a,1B1b
887792	A	T	NON_SYNONYMOUS_CODING	S572C	655	macB	Macrolide export ATP-binding/permease protein MacB	3B1
887997	C	A	NON_SYNONYMOUS_CODING	A640E	655	macB	Macrolide export ATP-binding/permease protein MacB	6G1a
888263	A	T	NON_SYNONYMOUS_CODING	Q74L	451	tdeA	Toxin and drug export protein A	1B1a,1B1b
888402	G	T	SYNONYMOUS_CODING	S120	451	tdeA	Toxin and drug export protein A	1B1a,1B1b
889349	A	C	NON_SYNONYMOUS_CODING	Q436P	451	tdeA	Toxin and drug export protein A	3B1
890697	G	T	SYNONYMOUS_CODING	G272	423	yhdG	putative amino acid permease YhdG	1B1a,1B1b
891676	T	G	NON_SYNONYMOUS_CODING	T187P	241	alaS_1	Alanine--tRNA ligase	3G1
892329	C	T	SYNONYMOUS_CODING	R275	277	A_00834	hypothetical protein	6G1a
892728	G	A	SYNONYMOUS_CODING	R142	277	A_00834	hypothetical protein	1B1b
892923	C	A	SYNONYMOUS_CODING	A77	277	A_00834	hypothetical protein	2G2
893450	T	G	SYNONYMOUS_CODING	S56	148	A_00835	hypothetical protein	3B1
894164	T	A	NON_SYNONYMOUS_CODING	S73C	210	A_00836	hypothetical protein	1B1a,1B1b
894397	C	T	SYNONYMOUS_CODING	L374	376	menF	Isochorismate synthase MenF	4G1a,4G1c,4G1d
895496	C	A	NON_SYNONYMOUS_CODING	R8L	376	menF	Isochorismate synthase MenF	3B1
895725	A	C	NON_SYNONYMOUS_CODING	L1855V	1920	uvrA_1	UvrABC system protein A	1B1a
896688	G	T	NON_SYNONYMOUS_CODING	R1534S	1920	uvrA_1	UvrABC system protein A	2G1
897265	G	T	SYNONYMOUS_CODING	T1341	1920	uvrA_1	UvrABC system protein A	3G2,3G3
897539	A	T	NON_SYNONYMOUS_CODING	V1250E	1920	uvrA_1	UvrABC system protein A	2B2b
898225	T	C	SYNONYMOUS_CODING	E1021	1920	uvrA_1	UvrABC system protein A	3G2
898538	T	C	NON_SYNONYMOUS_CODING	D917G	1920	uvrA_1	UvrABC system protein A	3G2
899230	C	A	SYNONYMOUS_CODING	T686	1920	uvrA_1	UvrABC system protein A	3B1
899783	A	T	NON_SYNONYMOUS_CODING	V502E	1920	uvrA_1	UvrABC system protein A	2G2
900409	G	A	SYNONYMOUS_CODING	R293	1920	uvrA_1	UvrABC system protein A	2G1
900441	T	C	NON_SYNONYMOUS_CODING	N283D	1920	uvrA_1	UvrABC system protein A	4G1a,4G1c,4G1d
900919	G	A	SYNONYMOUS_CODING	G123	1920	uvrA_1	UvrABC system protein A	3G2
901148	T	G	NON_SYNONYMOUS_CODING	Y47S	1920	uvrA_1	UvrABC system protein A	3B1
901347	A	G	INTERGENIC	-	-	-	intergenic region	2B2a,2B2b
901430	T	C	INTERGENIC	-	-	-	intergenic region	3G1
903138	G	T	SYNONYMOUS_CODING	A78	308	kdgK	2-dehydro-3-deoxygluconokinase	4G1a,4G1b,4G1c,4G1d
904034	A	C	NON_SYNONYMOUS_CODING	K22T	42	A_00842	hypothetical protein	3B1
905417	A	T	NON_SYNONYMOUS_CODING	V214E	622	siaT	Sialic acid TRAP transporter permease protein SiaT	1B1a,1B1b
907083	T	C	INTERGENIC	-	-	-	intergenic region	3G3
907148	T	C	INTERGENIC	-	-	-	intergenic region	2G2,3G1,6G1a
908526	A	C	NON_SYNONYMOUS_CODING	S132R	390	fadA_1	3-ketoacyl-CoA thiolase	2G1
908796	G	A	NON_SYNONYMOUS_CODING	A222T	390	fadA_1	3-ketoacyl-CoA thiolase	4G1a,4G1c,4G1d
909862	C	T	SYNONYMOUS_CODING	G187	540	A_00847	Long-chain-fatty-acid--CoA ligase FadD13	2B2a,2B2b
909935	G	A	NON_SYNONYMOUS_CODING	D212N	540	A_00847	Long-chain-fatty-acid--CoA ligase FadD13	2G2
910130	A	G	NON_SYNONYMOUS_CODING	T277A	540	A_00847	Long-chain-fatty-acid--CoA ligase FadD13	4G1a,4G1c,4G1d
910297	C	A	SYNONYMOUS_CODING	T332	540	A_00847	Long-chain-fatty-acid--CoA ligase FadD13	3B1
910335	C	A	NON_SYNONYMOUS_CODING	A345D	540	A_00847	Long-chain-fatty-acid--CoA ligase FadD13	3B1
910868	A	C	NON_SYNONYMOUS_CODING	K523Q	540	A_00847	Long-chain-fatty-acid--CoA ligase FadD13	2B1,2B2a,2B2b
911565	C	T	NON_SYNONYMOUS_CODING	P207L	252	bacC_1	Dihydroanticapsin 7-dehydrogenase	3G1
911671	C	T	SYNONYMOUS_CODING	G242	252	bacC_1	Dihydroanticapsin 7-dehydrogenase	4G1a
912392	A	T	NON_SYNONYMOUS_CODING	E30V	139	A_00850	hypothetical protein	3B1
913613	A	T	INTERGENIC	-	-	-	intergenic region	4G1b
914506	T	C	NON_SYNONYMOUS_CODING	Y278H	530	A_00852	hypothetical protein	6G1b
914622	G	T	SYNONYMOUS_CODING	P316	530	A_00852	hypothetical protein	3B1
915278	C	A	SYNONYMOUS_CODING	A316	321	A_00853	hypothetical protein	4G1a,4G1b,4G1c,4G1d
916121	C	A	SYNONYMOUS_CODING	T35	321	A_00853	hypothetical protein	3G1
918308	G	T	NON_SYNONYMOUS_CODING	R112S	372	A_00856	Tartrate dehydrogenase/decarboxylase	3G1
920693	T	G	NON_SYNONYMOUS_CODING	S275R	308	catM	HTH-type transcriptional regulator CatM	1B1a,1B1b
920779	C	T	NON_SYNONYMOUS_CODING	R246H	308	catM	HTH-type transcriptional regulator CatM	4G1a,4G1b,4G1c,4G1d
921643	C	T	INTERGENIC	-	-	-	intergenic region	3G2
921805	T	C	NON_SYNONYMOUS_CODING	L40P	488	A_00860	hypothetical protein	4G1b
922814	T	C	SYNONYMOUS_CODING	D376	488	A_00860	hypothetical protein	2B1
925239	C	T	NON_SYNONYMOUS_CODING	S347F	417	A_00862	Butyryl-CoA:acetate CoA-transferase	1G2
927257	T	C	NON_SYNONYMOUS_CODING	Y169H	287	mcl2	(3S)-malyl-CoA thioesterase	1G2
927307	G	T	SYNONYMOUS_CODING	A185	287	mcl2	(3S)-malyl-CoA thioesterase	5G1a,5G1b
928108	A	T	NON_SYNONYMOUS_CODING	T159S	407	uctC_2	Acetyl-CoA:oxalate CoA-transferase	3G2,3G3
928234	G	C	NON_SYNONYMOUS_CODING	V201L	407	uctC_2	Acetyl-CoA:oxalate CoA-transferase	2B1
930039	G	C	NON_SYNONYMOUS_CODING	V368L	581	rcsC_1	Sensor histidine kinase RcsC	1B1a,1B1b,1G2,3B1,4G1a,4G1b,4G1c,4G1d
931338	A	T	NON_SYNONYMOUS_CODING	L54Q	236	livF_6	High-affinity branched-chain amino acid transport ATP-binding protein LivF	4G1a,4G1c,4G1d
931668	C	A	STOP_GAINED	E206*	262	lptB_6	Lipopolysaccharide export system ATP-binding protein LptB	3B1
932202	T	G	NON_SYNONYMOUS_CODING	S28R	262	lptB_6	Lipopolysaccharide export system ATP-binding protein LptB	3B1
932689	T	G	NON_SYNONYMOUS_CODING	I152L	288	A_00869	hypothetical protein	1B1a,1B1b
933017	C	A	SYNONYMOUS_CODING	A42	288	A_00869	hypothetical protein	3B1
933589	A	T	NON_SYNONYMOUS_CODING	F147I	293	livH_7	High-affinity branched-chain amino acid transport system permease protein LivH	3B1
934712	T	C	NON_SYNONYMOUS_CODING	K190E	384	braC_1	Leucine-, isoleucine-, valine-, threonine-, and alanine-binding protein	1G2
938547	T	C	INTERGENIC	-	-	-	intergenic region	2G1
938907	G	T	NON_SYNONYMOUS_CODING	R116L	1888	A_00874	hypothetical protein	5G1b
939891	A	G	NON_SYNONYMOUS_CODING	K444R	1888	A_00874	hypothetical protein	1G2
940376	A	G	NON_SYNONYMOUS_CODING	T606A	1888	A_00874	hypothetical protein	4G1a,4G1b,4G1c,4G1d
940543	C	T	SYNONYMOUS_CODING	N661	1888	A_00874	hypothetical protein	3G1
941069	T	A	NON_SYNONYMOUS_CODING	S837T	1888	A_00874	hypothetical protein	6G1b
941986	C	T	SYNONYMOUS_CODING	Y1142	1888	A_00874	hypothetical protein	4G1a,4G1c,4G1d
943887	G	T	NON_SYNONYMOUS_CODING	R1776L	1888	A_00874	hypothetical protein	1B1a,1B1b
944561	A	C	NON_SYNONYMOUS_CODING	Q98P	560	hxuB	Heme/hemopexin transporter protein HuxB	3B1
944718	C	T	SYNONYMOUS_CODING	R150	560	hxuB	Heme/hemopexin transporter protein HuxB	1B1a,1B1b
945828	G	A	SYNONYMOUS_CODING	R520	560	hxuB	Heme/hemopexin transporter protein HuxB	1B1a,1B1b
948192	C	A	NON_SYNONYMOUS_CODING	A328D	1031	bepE_2	Efflux pump membrane transporter BepE	3B1
949063	G	T	SYNONYMOUS_CODING	S618	1031	bepE_2	Efflux pump membrane transporter BepE	3B1
949465	G	A	SYNONYMOUS_CODING	Q752	1031	bepE_2	Efflux pump membrane transporter BepE	3G2
949999	C	A	NON_SYNONYMOUS_CODING	H930Q	1031	bepE_2	Efflux pump membrane transporter BepE	3B1
950135	A	G	NON_SYNONYMOUS_CODING	S976G	1031	bepE_2	Efflux pump membrane transporter BepE	3G1
952329	G	A	NON_SYNONYMOUS_CODING	R198K	219	A_00879	hypothetical protein	1G2
953230	C	A	SYNONYMOUS_CODING	R240	429	A_00880	O-acetyl-L-homoserine sulfhydrylase	3B1
955044	C	A	NON_SYNONYMOUS_CODING	A313S	722	copA_2	Copper-exporting P-type ATPase	2G2
957165	G	T	NON_SYNONYMOUS_CODING	P224Q	252	A_00883	hypothetical protein	4G1a,4G1b,4G1c,4G1d
957185	G	T	SYNONYMOUS_CODING	G217	252	A_00883	hypothetical protein	3B1
957774	C	A	NON_SYNONYMOUS_CODING	R21L	252	A_00883	hypothetical protein	6G1b
957867	A	G	NON_SYNONYMOUS_CODING	Y203H	213	A_00884	hypothetical protein	3G3
958577	A	C	NON_SYNONYMOUS_CODING	Y489D	523	ccoN1_1	Cbb3-type cytochrome c oxidase subunit CcoN1	1B1a,1B1b
960203	G	A	INTERGENIC	-	-	-	intergenic region	1B1b
961487	C	A	SYNONYMOUS_CODING	R181	438	qseC	Sensor protein QseC	4G1b
963676	G	T	SYNONYMOUS_CODING	S207	325	A_00889	hypothetical protein	3B1
965197	C	T	NON_SYNONYMOUS_CODING	R389C	414	smtB_1	Succinyl-CoA--L-malate CoA-transferase beta subunit	1B1a,1B1b
966018	G	T	NON_SYNONYMOUS_CODING	A251S	288	citE_1	Citrate lyase subunit beta	3G2,3G3
967085	C	T	SYNONYMOUS_CODING	T296	318	A_00892	hypothetical protein	2B2b
969367	C	CG	FRAME_SHIFT	E194G?	243	A_00895	3-alpha-(or 20-beta)-hydroxysteroid dehydrogenase	3B1
969919	T	G	NON_SYNONYMOUS_CODING	V99G	405	rfnT_1	Riboflavin transporter RfnT	1B1b
971700	A	T	INTERGENIC	-	-	-	intergenic region	4G1a
971750	C	A	NON_SYNONYMOUS_CODING	A3D	182	A_00898	L-methionine sulfoximine/L-methionine sulfone acetyltransferase	3G3
972101	G	T	NON_SYNONYMOUS_CODING	R120L	182	A_00898	L-methionine sulfoximine/L-methionine sulfone acetyltransferase	3B1
973882	C	T	NON_SYNONYMOUS_CODING	C215Y	391	Vejaci	3,6-anhydro-alpha-L-galactonate cycloisomerase	5G1a
974150	A	G	NON_SYNONYMOUS_CODING	W126R	391	Vejaci	3,6-anhydro-alpha-L-galactonate cycloisomerase	2B2a
975317	G	A	SYNONYMOUS_CODING	I69	302	benM_3	HTH-type transcriptional regulator BenM	6G1a
975558	G	T	NON_SYNONYMOUS_CODING	Q297K	305	pcpR_1	PCP degradation transcriptional activation protein	3G2
976514	C	T	INTERGENIC	-	-	-	intergenic region	6G1a
978341	G	T	NON_SYNONYMOUS_CODING	D581Y	710	A_00903	hypothetical protein	1B1a,1B1b
978947	T	A	NON_SYNONYMOUS_CODING	L73Q	503	A_00904	hypothetical protein	3B1
979250	T	C	NON_SYNONYMOUS_CODING	L174P	503	A_00904	hypothetical protein	3G2
980377	T	C	NON_SYNONYMOUS_CODING	V19A	384	braC_2	Leucine-, isoleucine-, valine-, threonine-, and alanine-binding protein	1G2
981633	C	A	SYNONYMOUS_CODING	A21	290	livH_8	High-affinity branched-chain amino acid transport system permease protein LivH	2B2b
981789	C	A	SYNONYMOUS_CODING	A73	290	livH_8	High-affinity branched-chain amino acid transport system permease protein LivH	3B1
982308	G	A	SYNONYMOUS_CODING	V246	290	livH_8	High-affinity branched-chain amino acid transport system permease protein LivH	2G2
982851	G	A	NON_SYNONYMOUS_CODING	D138N	311	A_00907	hypothetical protein	3G1
984011	A	G	NON_SYNONYMOUS_CODING	I213V	252	glnQ_2	Glutamine transport ATP-binding protein GlnQ	3G3
984298	G	A	NON_SYNONYMOUS_CODING	G59D	242	livF_7	High-affinity branched-chain amino acid transport ATP-binding protein LivF	4G1b
984305	G	A	SYNONYMOUS_CODING	V61	242	livF_7	High-affinity branched-chain amino acid transport ATP-binding protein LivF	1B1b
986041	G	A	SYNONYMOUS_CODING	L193	449	ntaA_1	Nitrilotriacetate monooxygenase component A	6G1a
986362	C	A	SYNONYMOUS_CODING	A86	449	ntaA_1	Nitrilotriacetate monooxygenase component A	3B1
988163	A	C	NON_SYNONYMOUS_CODING	L41R	260	ssuC_1	Putative aliphatic sulfonates transport permease protein SsuC	2G2,3G1
989155	G	T	NON_SYNONYMOUS_CODING	A353E	360	ssuA_1	Putative aliphatic sulfonates-binding protein	4G1a,4G1c,4G1d
990447	A	T	NON_SYNONYMOUS_CODING	W436R	507	A_00916	hypothetical protein	2B2b
990542	T	C	NON_SYNONYMOUS_CODING	N404S	507	A_00916	hypothetical protein	2G2
990813	T	G	NON_SYNONYMOUS_CODING	T314P	507	A_00916	hypothetical protein	3G1
991332	C	A	NON_SYNONYMOUS_CODING	A141S	507	A_00916	hypothetical protein	4G1b
993222	C	T	SYNONYMOUS_CODING	Y139	293	yisK_2	putative protein YisK	2B2a,2B2b
994775	G	T	NON_SYNONYMOUS_CODING	R95S	438	hutI_1	Imidazolonepropionase	2G2
994855	C	A	NON_SYNONYMOUS_CODING	A122E	438	hutI_1	Imidazolonepropionase	2B1,2B2a,2B2b
994996	A	G	NON_SYNONYMOUS_CODING	E169G	438	hutI_1	Imidazolonepropionase	4G1b
995161	T	C	NON_SYNONYMOUS_CODING	V224A	438	hutI_1	Imidazolonepropionase	3G2
997039	A	T	NON_SYNONYMOUS_CODING	Q8L	322	bfmBAB	2-oxoisovalerate dehydrogenase subunit beta	1G2
997170	C	A	NON_SYNONYMOUS_CODING	R52S	322	bfmBAB	2-oxoisovalerate dehydrogenase subunit beta	3G1
997200	A	T	NON_SYNONYMOUS_CODING	S62C	322	bfmBAB	2-oxoisovalerate dehydrogenase subunit beta	1B1a,1B1b
997473	G	A	NON_SYNONYMOUS_CODING	D153N	322	bfmBAB	2-oxoisovalerate dehydrogenase subunit beta	3B1
998360	T	G	NON_SYNONYMOUS_CODING	L121R	262	crt_1	Short-chain-enoyl-CoA hydratase	1B1a,1B1b
998405	A	C	NON_SYNONYMOUS_CODING	E136A	262	crt_1	Short-chain-enoyl-CoA hydratase	3B1
1000732	G	T	NON_SYNONYMOUS_CODING	D250Y	453	A_00925	hypothetical protein	3G2
1000841	T	G	NON_SYNONYMOUS_CODING	L286R	453	A_00925	hypothetical protein	5G1b
1001058	C	T	SYNONYMOUS_CODING	A358	453	A_00925	hypothetical protein	2B2b
1001169	A	C	SYNONYMOUS_CODING	T395	453	A_00925	hypothetical protein	3B1
1001749	T	C	NON_SYNONYMOUS_CODING	V136A	458	lpd3	Dihydrolipoyl dehydrogenase 3	4G1b
1002413	G	T	SYNONYMOUS_CODING	A357	458	lpd3	Dihydrolipoyl dehydrogenase 3	1B1a,1B1b
1003030	G	A	NON_SYNONYMOUS_CODING	V91I	390	A_00927	Acyl-CoA dehydrogenase fadE12	2B2b
1003456	C	T	SYNONYMOUS_CODING	L233	390	A_00927	Acyl-CoA dehydrogenase fadE12	2G1
1003795	G	A	NON_SYNONYMOUS_CODING	G346S	390	A_00927	Acyl-CoA dehydrogenase fadE12	2G2
1003830	C	A	SYNONYMOUS_CODING	R357	390	A_00927	Acyl-CoA dehydrogenase fadE12	1B1a,1B1b
1004402	C	A	NON_SYNONYMOUS_CODING	R153S	501	A_00928	Long-chain-fatty-acid--CoA ligase FadD13	2B1,2B2a,2B2b
1004561	G	T	NON_SYNONYMOUS_CODING	D206Y	501	A_00928	Long-chain-fatty-acid--CoA ligase FadD13	3B1
1005690	G	T	NON_SYNONYMOUS_CODING	R60L	422	braC_3	Leucine-, isoleucine-, valine-, threonine-, and alanine-binding protein	3B1
1006177	G	A	SYNONYMOUS_CODING	K222	422	braC_3	Leucine-, isoleucine-, valine-, threonine-, and alanine-binding protein	3B1
1006359	C	A	NON_SYNONYMOUS_CODING	A283E	422	braC_3	Leucine-, isoleucine-, valine-, threonine-, and alanine-binding protein	2G2,3G1
1008443	T	C	SYNONYMOUS_CODING	Y237	327	A_00931	hypothetical protein	4G1a,4G1b,4G1c,4G1d
1008734	A	T	NON_SYNONYMOUS_CODING	I8F	253	tsaC1_2	4-formylbenzenesulfonate dehydrogenase TsaC1/TsaC2	4G1a,4G1b,4G1c,4G1d
1008856	C	T	SYNONYMOUS_CODING	D48	253	tsaC1_2	4-formylbenzenesulfonate dehydrogenase TsaC1/TsaC2	4G1b
1009328	G	A	NON_SYNONYMOUS_CODING	E206K	253	tsaC1_2	4-formylbenzenesulfonate dehydrogenase TsaC1/TsaC2	3G2
1010374	T	A	NON_SYNONYMOUS_CODING	V51E	237	livF_8	High-affinity branched-chain amino acid transport ATP-binding protein LivF	4G1a,4G1b,4G1c,4G1d
1010585	C	T	SYNONYMOUS_CODING	Y121	237	livF_8	High-affinity branched-chain amino acid transport ATP-binding protein LivF	2B1
1011575	A	G	NON_SYNONYMOUS_CODING	I104T	294	A_00935	hypothetical protein	2G2
1014897	C	A	NON_SYNONYMOUS_CODING	P263Q	325	A_00939	hypothetical protein	2G1
1016701	C	T	SYNONYMOUS_CODING	R81	374	yfdE_5	Acetyl-CoA:oxalate CoA-transferase	2G2
1016894	A	G	NON_SYNONYMOUS_CODING	S146G	374	yfdE_5	Acetyl-CoA:oxalate CoA-transferase	4G1a,4G1b,4G1c,4G1d
1017914	C	T	NON_SYNONYMOUS_CODING	T99I	303	cynR_2	HTH-type transcriptional regulator CynR	3G3
1018923	G	C	NON_SYNONYMOUS_CODING	G94A	325	A_00944	hypothetical protein	1B1a,1B1b
1019910	A	C	NON_SYNONYMOUS_CODING	L312R	404	btuD_6	Vitamin B12 import ATP-binding protein BtuD	1G2
1020021	A	G	NON_SYNONYMOUS_CODING	L275P	404	btuD_6	Vitamin B12 import ATP-binding protein BtuD	2B1
1020051	G	A	NON_SYNONYMOUS_CODING	A265V	404	btuD_6	Vitamin B12 import ATP-binding protein BtuD	5G1a
1020871	GA	G	INTERGENIC	-	-	-	intergenic region	3G2
1021075	A	G	NON_SYNONYMOUS_CODING	S403P	455	amiD_1	Putative amidase AmiD	5G1b
1021353	A	G	NON_SYNONYMOUS_CODING	L310P	455	amiD_1	Putative amidase AmiD	5G1b
1021717	C	T	NON_SYNONYMOUS_CODING	A189T	455	amiD_1	Putative amidase AmiD	3B1
1021743	C	A	NON_SYNONYMOUS_CODING	R180I	455	amiD_1	Putative amidase AmiD	1G2
1023654	G	T	SYNONYMOUS_CODING	L86	294	gcvA_2	Glycine cleavage system transcriptional activator	6G1a
1023668	G	A	NON_SYNONYMOUS_CODING	R91H	294	gcvA_2	Glycine cleavage system transcriptional activator	1B1a
1024099	A	T	NON_SYNONYMOUS_CODING	I235F	294	gcvA_2	Glycine cleavage system transcriptional activator	1B1a,1B1b
1025035	A	T	NON_SYNONYMOUS_CODING	Q156L	356	msuD	Methanesulfonate monooxygenase	4G1c,4G1d
1025173	A	C	NON_SYNONYMOUS_CODING	E202A	356	msuD	Methanesulfonate monooxygenase	3G2
1025725	G	T	INTERGENIC	-	-	-	intergenic region	3B1
1025882	C	A	SYNONYMOUS_CODING	R50	254	menH_2	2-succinyl-6-hydroxy-2, 4-cyclohexadiene-1-carboxylate synthase	3G3,6G1a
1026250	C	A	NON_SYNONYMOUS_CODING	A173D	254	menH_2	2-succinyl-6-hydroxy-2, 4-cyclohexadiene-1-carboxylate synthase	3G2
1027306	T	A	NON_SYNONYMOUS_CODING	Q376L	409	yjhB	Putative metabolite transport protein YjhB	2G2
1027646	C	A	NON_SYNONYMOUS_CODING	G263C	409	yjhB	Putative metabolite transport protein YjhB	6G1b
1027998	G	A	SYNONYMOUS_CODING	G145	409	yjhB	Putative metabolite transport protein YjhB	2B2b
1028751	C	A	NON_SYNONYMOUS_CODING	A203S	299	A_00953	4-sulfomuconolactone hydrolase	2G2
1029365	CT	C	INTERGENIC	-	-	-	intergenic region	3G2,3G3
1030274	G	T	SYNONYMOUS_CODING	G532	795	fcuA_1	Ferrichrome receptor FcuA	2B1,2B2a,2B2b
1031993	G	T	NON_SYNONYMOUS_CODING	A320E	340	fecR_2	Protein FecR	1B1a,1B1b
1032569	C	A	NON_SYNONYMOUS_CODING	R128L	340	fecR_2	Protein FecR	3G2
1033961	C	T	SYNONYMOUS_CODING	Q333	462	fdhC	Fructose dehydrogenase cytochrome subunit	3G2
1034675	C	T	SYNONYMOUS_CODING	R95	462	fdhC	Fructose dehydrogenase cytochrome subunit	4G1b
1034995	C	T	SYNONYMOUS_CODING	K539	551	fdhL	Fructose dehydrogenase large subunit	4G1c,4G1d
1035770	G	T	NON_SYNONYMOUS_CODING	A281E	551	fdhL	Fructose dehydrogenase large subunit	4G1a,4G1c,4G1d
1036558	G	A	SYNONYMOUS_CODING	I18	551	fdhL	Fructose dehydrogenase large subunit	1B1a,1B1b
1037883	G	T	NON_SYNONYMOUS_CODING	R2356S	2429	A_00961	hypothetical protein	1B1a,1B1b
1038064	G	T	SYNONYMOUS_CODING	I2295	2429	A_00961	hypothetical protein	3B1
1038898	A	G	SYNONYMOUS_CODING	N2017	2429	A_00961	hypothetical protein	6G1a
1038988	C	A	SYNONYMOUS_CODING	A1987	2429	A_00961	hypothetical protein	2G2
1040775	T	A	NON_SYNONYMOUS_CODING	T1392S	2429	A_00961	hypothetical protein	1B1a,1B1b
1041912	C	T	NON_SYNONYMOUS_CODING	A1013T	2429	A_00961	hypothetical protein	5G1a
1042146	T	G	NON_SYNONYMOUS_CODING	T935P	2429	A_00961	hypothetical protein	2B1,2B2a,2B2b
1042275	C	A	NON_SYNONYMOUS_CODING	A892S	2429	A_00961	hypothetical protein	1B1a,1B1b,2B1,3B1
1042332	T	G	NON_SYNONYMOUS_CODING	T873P	2429	A_00961	hypothetical protein	5G1a,5G1b
1043335	C	A	SYNONYMOUS_CODING	A538	2429	A_00961	hypothetical protein	6G1a
1043826	C	A	NON_SYNONYMOUS_CODING	D375Y	2429	A_00961	hypothetical protein	1B1a,1B1b
1044432	A	G	NON_SYNONYMOUS_CODING	S173P	2429	A_00961	hypothetical protein	3G2
1045898	G	T	NON_SYNONYMOUS_CODING	A285E	288	yghU	Disulfide-bond oxidoreductase YghU	6G1a
1045943	T	G	NON_SYNONYMOUS_CODING	Q270P	288	yghU	Disulfide-bond oxidoreductase YghU	1B1a,1B1b,3B1
1046752	G	A	INTERGENIC	-	-	-	intergenic region	2G1
1048419	C	T	NON_SYNONYMOUS_CODING	A334V	520	dppA_1	Periplasmic dipeptide transport protein	4G1b
1049492	C	T	NON_SYNONYMOUS_CODING	G132S	305	occR_2	Octopine catabolism/uptake operon regulatory protein OccR	2B1
1049555	G	T	NON_SYNONYMOUS_CODING	R111S	305	occR_2	Octopine catabolism/uptake operon regulatory protein OccR	3B1
1049841	T	G	SYNONYMOUS_CODING	A15	305	occR_2	Octopine catabolism/uptake operon regulatory protein OccR	4G1c,4G1d
1050636	G	T	SYNONYMOUS_CODING	A244	391	hcnC	Hydrogen cyanide synthase subunit HcnC	3B1
1051568	A	G	NON_SYNONYMOUS_CODING	H72R	486	hcnB_1	Hydrogen cyanide synthase subunit HcnB	6G1a
1052544	C	T	SYNONYMOUS_CODING	G397	486	hcnB_1	Hydrogen cyanide synthase subunit HcnB	4G1b
1053619	A	G	NON_SYNONYMOUS_CODING	D270G	374	thiO	Glycine oxidase	4G1b
1054243	C	T	SYNONYMOUS_CODING	A104	313	gsiC_2	Glutathione transport system permease protein GsiC	3B1
1057023	G	T	NON_SYNONYMOUS_CODING	R104L	334	btuD_7	Vitamin B12 import ATP-binding protein BtuD	1B1a,1B1b
1057317	A	C	NON_SYNONYMOUS_CODING	Q202P	334	btuD_7	Vitamin B12 import ATP-binding protein BtuD	1B1a,1B1b
1057345	C	A	SYNONYMOUS_CODING	R211	334	btuD_7	Vitamin B12 import ATP-binding protein BtuD	3G1,3G2
1058164	A	T	NON_SYNONYMOUS_CODING	M163K	296	A_00975	hypothetical protein	3B1
1058537	T	G	NON_SYNONYMOUS_CODING	S39R	296	A_00975	hypothetical protein	3G3
1059016	T	C	NON_SYNONYMOUS_CODING	F67L	251	fabG_4	3-oxoacyl-[acyl-carrier-protein] reductase FabG	1G2
1059739	G	T	SYNONYMOUS_CODING	P19	111	A_00977	hypothetical protein	2G2
1060653	T	C	NON_SYNONYMOUS_CODING	M448V	509	adh_1	Aldehyde dehydrogenase	2G2
1063249	G	C	NON_SYNONYMOUS_CODING	C349S	582	acoR_1	Acetoin dehydrogenase operon transcriptional activator AcoR	1B1a,1B1b
1063513	T	A	NON_SYNONYMOUS_CODING	L437Q	582	acoR_1	Acetoin dehydrogenase operon transcriptional activator AcoR	3B1
1064084	A	T	NON_SYNONYMOUS_CODING	Q17L	150	slyA_1	Transcriptional regulator SlyA	2G2
1064522	G	A	SYNONYMOUS_CODING	L13	397	bcr_1	Bicyclomycin resistance protein	5G1a,5G1b,6G1b
1067251	G	T	NON_SYNONYMOUS_CODING	A16E	123	A_00984	hypothetical protein	2B1,2B2a,2B2b
1067390	C	A	INTERGENIC	-	-	-	intergenic region	1B1a,1B1b
1067411	C	CG	INTERGENIC	-	-	-	intergenic region	4G1c,4G1d
1069460	C	A	NON_SYNONYMOUS_CODING	S90R	193	A_00987	hypothetical protein	2B2a
1071225	C	A	NON_SYNONYMOUS_CODING	A56S	190	mntP	putative manganese efflux pump MntP	3G2,3G3
1071797	G	T	SYNONYMOUS_CODING	P55	356	A_00990	hypothetical protein	1B1a,1B1b
1072512	C	A	NON_SYNONYMOUS_CODING	R294S	356	A_00990	hypothetical protein	1B1a,1B1b
1072551	C	A	NON_SYNONYMOUS_CODING	R307S	356	A_00990	hypothetical protein	1B1b
1073196	C	A	NON_SYNONYMOUS_CODING	A18S	199	A_00991	hypothetical protein	2B2b
1075658	C	A	NON_SYNONYMOUS_CODING	R365L	952	A_00993	hypothetical protein	3B1
1075948	G	T	SYNONYMOUS_CODING	T268	952	A_00993	hypothetical protein	3B1
1076844	C	A	NON_SYNONYMOUS_CODING	R194L	231	A_00994	hypothetical protein	4G1a,4G1b,4G1c,4G1d
1079261	G	A	SYNONYMOUS_CODING	A526	537	A_00995	hypothetical protein	3G1
1079272	C	A	NON_SYNONYMOUS_CODING	A530E	537	A_00995	hypothetical protein	5G1a
1080186	G	A	SYNONYMOUS_CODING	D524	678	aaeB_1	p-hydroxybenzoic acid efflux pump subunit AaeB	4G1b
1081158	C	T	SYNONYMOUS_CODING	P200	678	aaeB_1	p-hydroxybenzoic acid efflux pump subunit AaeB	3B1
1082946	C	A	SYNONYMOUS_CODING	R119	604	atm1_1	ATM1-type heavy metal exporter	4G1b
1083545	A	C	NON_SYNONYMOUS_CODING	Q319P	604	atm1_1	ATM1-type heavy metal exporter	2G2,3G1,6G1a
1085285	A	T	NON_SYNONYMOUS_CODING	T241S	527	A_01000	hypothetical protein	1B1a,1B1b
1085436	T	C	NON_SYNONYMOUS_CODING	V291A	527	A_01000	hypothetical protein	4G1b
1085609	A	C	NON_SYNONYMOUS_CODING	T349P	527	A_01000	hypothetical protein	1B1a,1B1b
1087252	G	T	SYNONYMOUS_CODING	A342	355	yxeI	putative protein YxeI	3B1
1087759	C	T	SYNONYMOUS_CODING	L118	490	lysP	Lysine-specific permease	3G1
1088479	T	A	NON_SYNONYMOUS_CODING	C358S	490	lysP	Lysine-specific permease	3G1
1089544	G	T	NON_SYNONYMOUS_CODING	P94H	329	pcpR_2	PCP degradation transcriptional activation protein	1B1b
1090441	C	A	NON_SYNONYMOUS_CODING	P154Q	325	A_01004	hypothetical protein	1B1a,1B1b
1091161	C	T	SYNONYMOUS_CODING	P69	309	A_01005	hypothetical protein	1B1a,1B1b
1091616	T	A	NON_SYNONYMOUS_CODING	V221E	309	A_01005	hypothetical protein	6G1a
1091908	G	T	SYNONYMOUS_CODING	T84	89	A_01006	hypothetical protein	3G2
1091924	A	T	NON_SYNONYMOUS_CODING	L79Q	89	A_01006	hypothetical protein	3B1
1092323	G	A	SYNONYMOUS_CODING	A17	50	A_01007	hypothetical protein	1B1a,1B1b
1093382	CG	C	FRAME_SHIFT	A319	329	A_01008	hypothetical protein	3G2,3G3
1093840	T	C	NON_SYNONYMOUS_CODING	F136S	235	A_01009	3-hydroxy-2-methylpyridine-4,5-dicarboxylate 4-decarboxylase	4G1b
1094145	C	A	INTERGENIC	-	-	-	intergenic region	2G2
1095785	G	T	INTERGENIC	-	-	-	intergenic region	2G2,3G1,3G3,5G1a,5G1b,6G1b
1095787	G	A	INTERGENIC	-	-	-	intergenic region	1B1a,1B1b
1096548	A	T	NON_SYNONYMOUS_CODING	T237S	392	frc_1	Formyl-CoA:oxalate CoA-transferase	2B1
1097129	A	C	NON_SYNONYMOUS_CODING	Q26P	249	nanR_1	HTH-type transcriptional repressor NanR	3B1
1097913	C	A	NON_SYNONYMOUS_CODING	A40E	271	crt_3	Short-chain-enoyl-CoA hydratase	7B1
1101520	T	G	NON_SYNONYMOUS_CODING	M119L	402	hdfR_3	HTH-type transcriptional regulator HdfR	1B1a
1101895	C	T	INTERGENIC	-	-	-	intergenic region	1B1a,1B1b
1102617	G	A	NON_SYNONYMOUS_CODING	G209S	373	ligU	(4E)-oxalomesaconate Delta-isomerase	4G1b
1102644	G	T	NON_SYNONYMOUS_CODING	A218S	373	ligU	(4E)-oxalomesaconate Delta-isomerase	2B1,2B2a,2B2b
1102916	G	T	SYNONYMOUS_CODING	T308	373	ligU	(4E)-oxalomesaconate Delta-isomerase	1B1a,1B1b
1105940	C	A	SYNONYMOUS_CODING	V31	436	dctA2	C4-dicarboxylate transport protein 2	1B1a,1B1b
1106862	G	T	NON_SYNONYMOUS_CODING	A339S	436	dctA2	C4-dicarboxylate transport protein 2	3B1
1106908	C	T	NON_SYNONYMOUS_CODING	A354V	436	dctA2	C4-dicarboxylate transport protein 2	2G2
1107645	C	T	NON_SYNONYMOUS_CODING	S152F	294	A_01023	hypothetical protein	3G1
1108252	C	A	STOP_GAINED	E368*	424	eno_1	Enolase	5G1b
1108971	G	T	NON_SYNONYMOUS_CODING	P128Q	424	eno_1	Enolase	2G2
1110195	T	A	NON_SYNONYMOUS_CODING	L231Q	291	trpI	HTH-type transcriptional regulator TrpI	1B1a,1B1b
1110373	C	A	SYNONYMOUS_CODING,SYNONYMOUS_CODING	A290,A397	291398	trpI,A_01026	HTH-type transcriptional regulator TrpI / putative transporter	2G2
1110422	G	A	NON_SYNONYMOUS_CODING	A381V	398	A_01026	putative transporter	2G2
1110448	G	T	SYNONYMOUS_CODING	G372	398	A_01026	putative transporter	1B1a,1B1b
1112885	T	C	NON_SYNONYMOUS_CODING	L89P	218	A_01028	hypothetical protein	3G2
1113087	GAC	G	FRAME_SHIFT	T157	218	A_01028	hypothetical protein	1B1a,1B1b
1113249	C	T	SYNONYMOUS_CODING	R210	218	A_01028	hypothetical protein	2G2
1113438	C	A	SYNONYMOUS_CODING	T116	170	A_01029	hypothetical protein	1B1a,1B1b
1116103	G	A	SYNONYMOUS_CODING	A148	175	A_01031	hypothetical protein	1B1a,1B1b
1116635	A	C	NON_SYNONYMOUS_CODING	S570A	705	fatA	Ferric-anguibactin receptor FatA	1B1a,1B1b
1117389	G	A	SYNONYMOUS_CODING	T318	705	fatA	Ferric-anguibactin receptor FatA	1B1b
1117876	A	C	NON_SYNONYMOUS_CODING	F156C	705	fatA	Ferric-anguibactin receptor FatA	1B1a,1B1b
1118414	C	T	INTERGENIC	-	-	-	intergenic region	5G1a,5G1b,6G1b
1118857	A	G	NON_SYNONYMOUS_CODING	F454L	571	A_01033	putative sulfate transporter	6G1a
1120282	C	A	INTERGENIC	-	-	-	intergenic region	3B1
1120321	C	T	INTERGENIC	-	-	-	intergenic region	4G1a,4G1c,4G1d
1120572	T	G	NON_SYNONYMOUS_CODING	V60G	409	A_01034	hypothetical protein	3B1
1121020	G	T	SYNONYMOUS_CODING	A209	409	A_01034	hypothetical protein	3G1
1122180	A	G	SYNONYMOUS_CODING	T102	294	cmpR_2	HTH-type transcriptional activator CmpR	5G1a
1122263	G	A	SYNONYMOUS_CODING	L75	294	cmpR_2	HTH-type transcriptional activator CmpR	3G2
1122340	G	T	NON_SYNONYMOUS_CODING	P49Q	294	cmpR_2	HTH-type transcriptional activator CmpR	3B1
1122428	T	G	NON_SYNONYMOUS_CODING	S20R	294	cmpR_2	HTH-type transcriptional activator CmpR	5G1a
1125120	A	G	INTERGENIC	-	-	-	intergenic region	3B1
1125578	G	T	SYNONYMOUS_CODING	P101	753	bfrD_1	putative TonB-dependent receptor BfrD	6G1a
1126107	G	T	NON_SYNONYMOUS_CODING	D278Y	753	bfrD_1	putative TonB-dependent receptor BfrD	3B1
1126622	C	A	SYNONYMOUS_CODING	G449	753	bfrD_1	putative TonB-dependent receptor BfrD	2B1
1127691	C	A	NON_SYNONYMOUS_CODING	A36E	247	A_01039	hypothetical protein	2B1,2B2a,2B2b
1128091	G	T	SYNONYMOUS_CODING	A169	247	A_01039	hypothetical protein	3B1
1128561	G	T	SYNONYMOUS_CODING	A74	227	A_01040	PKHD-type hydroxylase	1B1a,1B1b
1128802	G	C	NON_SYNONYMOUS_CODING	A155P	227	A_01040	PKHD-type hydroxylase	2G2,3G1,6G1a
1129059	C	T	NON_SYNONYMOUS_CODING	G397D	416	baiN	3-dehydro-bile acid delta(4,6)-reductase	2B2a
1129952	C	T	SYNONYMOUS_CODING	V99	416	baiN	3-dehydro-bile acid delta(4,6)-reductase	3G3
1129976	G	A	SYNONYMOUS_CODING	H91	416	baiN	3-dehydro-bile acid delta(4,6)-reductase	2B2a,2B2b
1129996	C	A	NON_SYNONYMOUS_CODING	A85S	416	baiN	3-dehydro-bile acid delta(4,6)-reductase	2B1
1131018	T	C	NON_SYNONYMOUS_CODING	T25A	263	A_01042	hypothetical protein	3G3
1132039	A	G	NON_SYNONYMOUS_CODING	F129S	443	A_01043	hypothetical protein	3G1
1132477	G	T	INTERGENIC	-	-	-	intergenic region	3B1
1132538	A	T	NON_SYNONYMOUS_CODING	L382Q	386	A_01044	hypothetical protein	3B1
1132851	A	G	NON_SYNONYMOUS_CODING	F278L	386	A_01044	hypothetical protein	6G1b
1133491	C	A	SYNONYMOUS_CODING	P64	386	A_01044	hypothetical protein	1B1a,1B1b
1133754	T	C	INTERGENIC	-	-	-	intergenic region	3G3
1133833	CT	C	FRAME_SHIFT	L20	102	A_01045	hypothetical protein	2B3,7B1,8B1
1133960	T	C	NON_SYNONYMOUS_CODING	L62P	102	A_01045	hypothetical protein	3G3
1135544	C	A	SYNONYMOUS_CODING	T98	413	entS_1	Enterobactin exporter EntS	3B1
1136039	G	T	NON_SYNONYMOUS_CODING	R431S	462	A_01048	hypothetical protein	1B1a,1B1b
1139080	C	A	NON_SYNONYMOUS_CODING	A88S	355	A_01050	Nitronate monooxygenase	4G1b
1139208	C	T	NON_SYNONYMOUS_CODING	G45D	355	A_01050	Nitronate monooxygenase	6G1b
1139482	A	G	NON_SYNONYMOUS_CODING	V241A	281	gltR_1	HTH-type transcriptional regulator GltR	1G2
1139925	C	T	SYNONYMOUS_CODING	L93	281	gltR_1	HTH-type transcriptional regulator GltR	3G1
1140109	A	G	NON_SYNONYMOUS_CODING	V32A	281	gltR_1	HTH-type transcriptional regulator GltR	3G3
1142146	G	A	SYNONYMOUS_CODING	G30	73	A_01054	hypothetical protein	4G1b
1142296	C	A	NON_SYNONYMOUS_CODING	R278L	295	hcaR_1	Hca operon transcriptional activator HcaR	1B1a,1B1b
1146444	A	C	NON_SYNONYMOUS_CODING	Q417P	433	A_01058	hypothetical protein	3B1
1146758	A	T	NON_SYNONYMOUS_CODING	T24S	604	ywrD_1	Glutathione hydrolase-like YwrD proenzyme	3B1
1147105	G	A	SYNONYMOUS_CODING	E139	604	ywrD_1	Glutathione hydrolase-like YwrD proenzyme	6G1a
1147510	C	A	SYNONYMOUS_CODING	G274	604	ywrD_1	Glutathione hydrolase-like YwrD proenzyme	1B1b
1148444	G	T	NON_SYNONYMOUS_CODING	G586C	604	ywrD_1	Glutathione hydrolase-like YwrD proenzyme	3B1
1148877	C	A	SYNONYMOUS_CODING	G123	135	A_01060	hypothetical protein	3B1
1149027	A	C	NON_SYNONYMOUS_CODING	L173R	186	A_01061	hypothetical protein	3B1
1149160	C	A	NON_SYNONYMOUS_CODING	A129S	186	A_01061	hypothetical protein	3B1
1149471	G	T	NON_SYNONYMOUS_CODING	A25E	186	A_01061	hypothetical protein	2G2
1149820	G	T	SYNONYMOUS_CODING	G484	563	A_01062	hypothetical protein	3B1
1149982	G	T	SYNONYMOUS_CODING	G430	563	A_01062	hypothetical protein	1B1a,1B1b
1150548	C	A	NON_SYNONYMOUS_CODING	A242S	563	A_01062	hypothetical protein	2G2
1151893	A	T	NON_SYNONYMOUS_CODING	M457K	566	A_01063	hypothetical protein	2G2
1153212	C	A	SYNONYMOUS_CODING	L17	566	A_01063	hypothetical protein	3G1
1153555	A	G	INTERGENIC	-	-	-	intergenic region	6G1b
1153588	A	G	INTERGENIC	-	-	-	intergenic region	3B1
1153624	T	C	INTERGENIC	-	-	-	intergenic region	2B2a
1154311	G	T	SYNONYMOUS_CODING	A205	269	A_01064	hypothetical protein	3B1
1154388	T	C	NON_SYNONYMOUS_CODING	I231T	269	A_01064	hypothetical protein	4G1a,4G1c,4G1d
1155036	C	T	SYNONYMOUS_CODING	D32	180	A_01066	hypothetical protein	3G1
1155121	G	T	NON_SYNONYMOUS_CODING	G61C	180	A_01066	hypothetical protein	1B1a,1B1b
1155688	T	A	STOP_GAINED	L82*	141	A_01067	hypothetical protein	3G2,3G3
1156196	A	T	NON_SYNONYMOUS_CODING	Y109F	151	A_01068	hypothetical protein	2G2
1157832	A	T	NON_SYNONYMOUS_CODING	Q166L	433	sctC_1	Type 3 secretion system secretin	3B1
1157836	C	T	SYNONYMOUS_CODING	V167	433	sctC_1	Type 3 secretion system secretin	3G2
1158742	G	T	NON_SYNONYMOUS_CODING	V34L	443	A_01071	hypothetical protein	1B1a,1B1b
1158758	T	A	NON_SYNONYMOUS_CODING	L39Q	443	A_01071	hypothetical protein	3G2,3G3
1158984	C	A	SYNONYMOUS_CODING	G114	443	A_01071	hypothetical protein	3B1
1159844	G	T	NON_SYNONYMOUS_CODING	R401L	443	A_01071	hypothetical protein	1B1a,1B1b
1160218	A	T	NON_SYNONYMOUS_CODING	E77V	454	A_01072	hypothetical protein	3B1
1161463	G	T	SYNONYMOUS_CODING	L38	304	A_01073	hypothetical protein	1B1a,1B1b
1161603	T	G	NON_SYNONYMOUS_CODING	L85R	304	A_01073	hypothetical protein	2G2,3G1
1162169	T	C	NON_SYNONYMOUS_CODING	W274R	304	A_01073	hypothetical protein	4G1b
1164789	C	A	SYNONYMOUS_CODING	A47	726	A_01077	hypothetical protein	3B1
1165014	C	T	SYNONYMOUS_CODING	V122	726	A_01077	hypothetical protein	2B2a
1165788	C	T	SYNONYMOUS_CODING	N380	726	A_01077	hypothetical protein	5G1b
1166970	C	T	SYNONYMOUS_CODING	T44	458	norR_1	Anaerobic nitric oxide reductase transcription regulator NorR	3G3
1167265	G	A	NON_SYNONYMOUS_CODING	E143K	458	norR_1	Anaerobic nitric oxide reductase transcription regulator NorR	2B1
1168843	A	T	NON_SYNONYMOUS_CODING	Q176L	234	A_01079	hypothetical protein	1B1a,1B1b
1169830	C	A	NON_SYNONYMOUS_CODING	R56S	330	A_01081	Outer membrane porin protein	4G1b
1170944	G	T	NON_SYNONYMOUS_CODING	P109Q	185	efp	Elongation factor P	1B1a,1B1b
1171467	GGGC	AGGT	NON_SYNONYMOUS_CODING	AL350TF	362	A_01083	hypothetical protein	3G2,3G3
1172083	G	T	SYNONYMOUS_CODING	G145	362	A_01083	hypothetical protein	3G2,3G3
1173213	C	T	NON_SYNONYMOUS_CODING	A171T	399	A_01084	hypothetical protein	3B1
1174586	G	T	NON_SYNONYMOUS_CODING	G221C	247	ygiD	4,5-DOPA dioxygenase extradiol	3B1
1174644	C	T	NON_SYNONYMOUS_CODING	A240V	247	ygiD	4,5-DOPA dioxygenase extradiol	1G2
1175972	T	G	NON_SYNONYMOUS_CODING	Y490S	901	acnA_1	Aconitate hydratase A	1B1a,1B1b
1176724	C	A	SYNONYMOUS_CODING	P239	901	acnA_1	Aconitate hydratase A	3B1
1178429	G	A	INTERGENIC	-	-	-	intergenic region	3B1
1180618	A	G	NON_SYNONYMOUS_CODING	I694V	731	fcuA_2	Ferrichrome receptor FcuA	3G2
1181590	C	A	NON_SYNONYMOUS_CODING	A601S	863	acnB	Aconitate hydratase B	1B1a,1B1b
1181793	T	G	NON_SYNONYMOUS_CODING	E533A	863	acnB	Aconitate hydratase B	6G1b
1181840	C	A	SYNONYMOUS_CODING	L517	863	acnB	Aconitate hydratase B	2G1
1182361	G	T	NON_SYNONYMOUS_CODING	R344S	863	acnB	Aconitate hydratase B	3B1
1182397	A	G	NON_SYNONYMOUS_CODING	S332P	863	acnB	Aconitate hydratase B	1G2
1183559	A	T	INTERGENIC	-	-	-	intergenic region	6G1a
1184695	G	T	NON_SYNONYMOUS_CODING	P27Q	96	A_01092	hypothetical protein	1B1a
1184813	C	T	INTERGENIC	-	-	-	intergenic region	1B1b
1184871	C	T	INTERGENIC	-	-	-	intergenic region	1G2
1187333	C	A	NON_SYNONYMOUS_CODING	R26L	264	A_01095	hypothetical protein	5G1a,5G1b
1188353	C	T	SYNONYMOUS_CODING	R280	312	cdhR_2	HTH-type transcriptional regulator CdhR	4G1a,4G1c,4G1d
1188586	C	A	SYNONYMOUS_CODING	L750	793	A_01097	hypothetical protein	1B1a,1B1b
1189448	A	C	NON_SYNONYMOUS_CODING	L463W	793	A_01097	hypothetical protein	1B1a,1B1b
1189975	T	C	SYNONYMOUS_CODING	E287	793	A_01097	hypothetical protein	3B1
1191438	G	T	SYNONYMOUS_CODING	G138	306	cynR_3	HTH-type transcriptional regulator CynR	3G1
1192892	G	A	SYNONYMOUS_CODING	L272	505	cat1	Succinyl-CoA:coenzyme A transferase	4G1b
1193059	A	C	NON_SYNONYMOUS_CODING	Y328S	505	cat1	Succinyl-CoA:coenzyme A transferase	3B1
1194270	CGCT	AGCG	NON_SYNONYMOUS_CODING	SV100RL	314	gcvA_3	Glycine cleavage system transcriptional activator	3B1
1194808	G	A	NON_SYNONYMOUS_CODING	D49N	65	A_01101	hypothetical protein	3B1
1195067	T	C	INTERGENIC	-	-	-	intergenic region	6G1b
1195165	A	G	INTERGENIC	-	-	-	intergenic region	3G2
1201125	TCCCCC	CCCCG	INTERGENIC	-	-	-	intergenic region	7B1
1202552	A	G	INTERGENIC	-	-	-	intergenic region	2G2,3G1,6G1a
1203800	A	G	NON_SYNONYMOUS_CODING	D381G	1838	A_01109	hypothetical protein	3G3
1206103	A	T	NON_SYNONYMOUS_CODING	I1149F	1838	A_01109	hypothetical protein	3B1
1206217	A	C	NON_SYNONYMOUS_CODING	S1187R	1838	A_01109	hypothetical protein	3B1
1206423	C	A	SYNONYMOUS_CODING	A1255	1838	A_01109	hypothetical protein	1B1a,1B1b
1209573	T	A	NON_SYNONYMOUS_CODING	L37Q	580	apxIB	Toxin RTX-I translocation ATP-binding protein	1B1a,1B1b
1209944	A	C	NON_SYNONYMOUS_CODING	S161R	580	apxIB	Toxin RTX-I translocation ATP-binding protein	3B1
1211760	G	T	SYNONYMOUS_CODING	A186	397	prsE	Type I secretion system membrane fusion protein PrsE	3B1
1212209	A	T	NON_SYNONYMOUS_CODING	Q336L	397	prsE	Type I secretion system membrane fusion protein PrsE	3B1
1212801	T	C	NON_SYNONYMOUS_CODING	D91G	94	A_01114	hypothetical protein	6G1a
1212865	A	C	NON_SYNONYMOUS_CODING	W70G	94	A_01114	hypothetical protein	6G1b
1213663	A	C	NON_SYNONYMOUS_CODING	T134P	464	aam	Acylamidase	2B2b
1213749	G	T	SYNONYMOUS_CODING	A162	464	aam	Acylamidase	3B1
1216016	A	G	SYNONYMOUS_CODING	N274	412	proA_2	Gamma-glutamyl phosphate reductase	4G1b
1216936	T	C	SYNONYMOUS_CODING	E331	346	A_01119	hypothetical protein	1B1a,1B1b
1217833	C	A	SYNONYMOUS_CODING	L32	346	A_01119	hypothetical protein	2B1,2B2a,2B2b
1218452	C	A	NON_SYNONYMOUS_CODING	D52Y	225	lptE	LPS-assembly lipoprotein LptE	3B1
1220452	C	A	NON_SYNONYMOUS_CODING	A275S	885	leuS	Leucine--tRNA ligase	6G1a
1220731	C	A	NON_SYNONYMOUS_CODING	G182C	885	leuS	Leucine--tRNA ligase	3G2
1221179	G	T	NON_SYNONYMOUS_CODING	N32K	885	leuS	Leucine--tRNA ligase	3B1
1221681	C	T	STOP_GAINED	W288*	398	A_01122	putative transporter	2B2b
1221887	C	A	SYNONYMOUS_CODING	L219	398	A_01122	putative transporter	1B1a,1B1b
1223274	G	T	NON_SYNONYMOUS_CODING	F114L	148	A_01124	hypothetical protein	3B1
1223955	C	T	INTERGENIC	-	-	-	intergenic region	3B1
1226730	C	G	NON_SYNONYMOUS_CODING	G43A	409	A_01126	hypothetical protein	5G1a,5G1b
1227890	C	T	SYNONYMOUS_CODING	Q403	432	bcr_2	Bicyclomycin resistance protein	2B2b
1228542	A	C	NON_SYNONYMOUS_CODING	L186R	432	bcr_2	Bicyclomycin resistance protein	2B1,2B2a,2B2b
1228999	G	A	NON_SYNONYMOUS_CODING	P34S	432	bcr_2	Bicyclomycin resistance protein	3G3
1229145	C	A	INTERGENIC	-	-	-	intergenic region	1B1a,1B1b
1229454	C	A	SYNONYMOUS_CODING	G93	421	A_01130	hypothetical protein	1B1a
1230633	G	A	INTERGENIC	-	-	-	intergenic region	3B1
1230747	T	C	INTERGENIC	-	-	-	intergenic region	3G3
1231351	G	T	SYNONYMOUS_CODING	P139	331	A_01131	hypothetical protein	3B1
1231533	C	T	NON_SYNONYMOUS_CODING	A200V	331	A_01131	hypothetical protein	4G1a,4G1c,4G1d
1231617	T	G	NON_SYNONYMOUS_CODING	L228R	331	A_01131	hypothetical protein	1B1a,1B1b,3B1
1231645	G	A	SYNONYMOUS_CODING	K237	331	A_01131	hypothetical protein	2G1
1231994	G	T	INTERGENIC	-	-	-	intergenic region	1B1a,1B1b
1232242	G	T	SYNONYMOUS_CODING	T60	285	ousW	Glycine betaine/choline transport system permease protein OusW	3B1
1233060	G	A	SYNONYMOUS_CODING	L48	409	proV	Glycine betaine/proline betaine transport system ATP-binding protein ProV	2B2b
1233445	G	T	NON_SYNONYMOUS_CODING	A177S	409	proV	Glycine betaine/proline betaine transport system ATP-binding protein ProV	4G1a,4G1c,4G1d
1234584	G	T	NON_SYNONYMOUS_CODING	A121S	124	A_01134	hypothetical protein	2G2
1235433	A	C	NON_SYNONYMOUS_CODING	S263R	393	bktB	Beta-ketothiolase BktB	3G2,3G3
1235750	C	A	SYNONYMOUS_CODING	R368	393	bktB	Beta-ketothiolase BktB	3B1
1236527	GCTGGATCCGCGT	G	CODON_DELETION	TRIQ144	148	A_01137	hypothetical protein	7B1
1236560	T	G	NON_SYNONYMOUS_CODING	T137P	148	A_01137	hypothetical protein	6G1b
1236587	G	C	NON_SYNONYMOUS_CODING	H128D	148	A_01137	hypothetical protein	2B3,8B1
1238040	G	T	SYNONYMOUS_CODING	P101	906	polA	DNA polymerase I	4G1a
1240442	G	A	STOP_GAINED,SYNONYMOUS_CODING	W902*,P259	906268	polA,A_01140	DNA polymerase I / putative SURF1-like protein	4G1a,4G1c,4G1d
1240456	T	G	STOP_LOST+SPLICE_SITE_REGION,NON_SYNONYMOUS_CODING	*907G,S255R	906268	polA,A_01140	DNA polymerase I / putative SURF1-like protein	2G2
1240784	C	A	SYNONYMOUS_CODING	A145	268	A_01140	putative SURF1-like protein	1B1a,1B1b
1240847	G	GA	FRAME_SHIFT	I124I?	268	A_01140	putative SURF1-like protein	1G2
1240955	G	T	NON_SYNONYMOUS_CODING	S88R	268	A_01140	putative SURF1-like protein	3B1
1241232	C	T	NON_SYNONYMOUS_CODING	M116I	127	cyoD_1	Cytochrome bo(3) ubiquinol oxidase subunit 4	2B1
1246455	T	A	NON_SYNONYMOUS_CODING	L340Q	438	yhjE	Inner membrane metabolite transport protein YhjE	2B1
1252071	T	C	SYNONYMOUS_CODING	G320	463	sdaA	L-serine dehydratase 1	2B1
1252170	C	A	SYNONYMOUS_CODING	G353	463	sdaA	L-serine dehydratase 1	4G1b
1253247	C	T	NON_SYNONYMOUS_CODING	S917N	923	glnE	Bifunctional glutamine synthetase adenylyltransferase/adenylyl-removing enzyme	1B1a,1B1b
1253266	T	A	NON_SYNONYMOUS_CODING	T911S	923	glnE	Bifunctional glutamine synthetase adenylyltransferase/adenylyl-removing enzyme	2G1
1253504	C	A	SYNONYMOUS_CODING	L831	923	glnE	Bifunctional glutamine synthetase adenylyltransferase/adenylyl-removing enzyme	3G2,3G3
1253713	AGC	A	FRAME_SHIFT	R761	923	glnE	Bifunctional glutamine synthetase adenylyltransferase/adenylyl-removing enzyme	1G2,2G1,5G1a,5G1b,6G1b
1253829	A	C	NON_SYNONYMOUS_CODING	L723R	923	glnE	Bifunctional glutamine synthetase adenylyltransferase/adenylyl-removing enzyme	1B1a,1B1b
1253911	C	A	STOP_GAINED	E696*	923	glnE	Bifunctional glutamine synthetase adenylyltransferase/adenylyl-removing enzyme	6G1a
1253948	C	A	NON_SYNONYMOUS_CODING	L683F	923	glnE	Bifunctional glutamine synthetase adenylyltransferase/adenylyl-removing enzyme	1B1a,1B1b
1254002	A	T	SYNONYMOUS_CODING	I665	923	glnE	Bifunctional glutamine synthetase adenylyltransferase/adenylyl-removing enzyme	3B1
1254045	A	T	NON_SYNONYMOUS_CODING	L651Q	923	glnE	Bifunctional glutamine synthetase adenylyltransferase/adenylyl-removing enzyme	3G3
1254526	G	A	SYNONYMOUS_CODING	L491	923	glnE	Bifunctional glutamine synthetase adenylyltransferase/adenylyl-removing enzyme	3G2,3G3
1254976	C	A	STOP_GAINED	E341*	923	glnE	Bifunctional glutamine synthetase adenylyltransferase/adenylyl-removing enzyme	3B1
1255329	A	C	NON_SYNONYMOUS_CODING	L223R	923	glnE	Bifunctional glutamine synthetase adenylyltransferase/adenylyl-removing enzyme	3B1
1255906	A	C	NON_SYNONYMOUS_CODING	W31G	923	glnE	Bifunctional glutamine synthetase adenylyltransferase/adenylyl-removing enzyme	3G1
1256230	G	A	NON_SYNONYMOUS_CODING	A51T	1212	A_01153	hypothetical protein	3G3
1257641	T	A	NON_SYNONYMOUS_CODING	V521E	1212	A_01153	hypothetical protein	2B2b
1257759	T	C	SYNONYMOUS_CODING	Y560	1212	A_01153	hypothetical protein	6G1a
1258742	G	A	NON_SYNONYMOUS_CODING	G888D	1212	A_01153	hypothetical protein	1B1b
1258860	C	T	SYNONYMOUS_CODING	G927	1212	A_01153	hypothetical protein	3G2
1259312	C	A	NON_SYNONYMOUS_CODING	P1078Q	1212	A_01153	hypothetical protein	3B1
1259689	A	G	NON_SYNONYMOUS_CODING	T1204A	1212	A_01153	hypothetical protein	5G1a
1260978	C	A	NON_SYNONYMOUS_CODING	A8S	418	rho	Transcription termination factor Rho	4G1b
1261481	C	T	INTERGENIC	-	-	-	intergenic region	1B1a
1261953	A	T	NON_SYNONYMOUS_CODING	H80L	653	parE	DNA topoisomerase 4 subunit B	2B1,2B2a,2B2b
1262023	G	A	SYNONYMOUS_CODING	K103	653	parE	DNA topoisomerase 4 subunit B	6G1b
1262752	C	A	SYNONYMOUS_CODING	R346	653	parE	DNA topoisomerase 4 subunit B	3B1
1264126	A	G	NON_SYNONYMOUS_CODING	T151A	195	A_01157	hypothetical protein	3G1
1264325	G	A	NON_SYNONYMOUS_CODING	D17N	771	parC	DNA topoisomerase 4 subunit A	3B1
1265260	G	T	SYNONYMOUS_CODING	A328	771	parC	DNA topoisomerase 4 subunit A	3B1
1265320	C	T	SYNONYMOUS_CODING	N348	771	parC	DNA topoisomerase 4 subunit A	1B1a,1B1b
1265377	C	A	SYNONYMOUS_CODING	I367	771	parC	DNA topoisomerase 4 subunit A	3B1
1266698	C	A	SYNONYMOUS_CODING	V21	389	A_01159	hypothetical protein	4G1a,4G1b,4G1c,4G1d
1266980	T	C	SYNONYMOUS_CODING	I115	389	A_01159	hypothetical protein	1B1a,1B1b
1268187	G	T	NON_SYNONYMOUS_CODING	A738E	865	A_01160	hypothetical protein	1G2
1268203	C	A	NON_SYNONYMOUS_CODING	A733S	865	A_01160	hypothetical protein	3G3
1269382	C	A	NON_SYNONYMOUS_CODING	A340S	865	A_01160	hypothetical protein	1B1a,1B1b,3B1
1271016	T	C	NON_SYNONYMOUS_CODING	K147R	328	A_01161	hypothetical protein	6G1a
1273658	C	A	NON_SYNONYMOUS_CODING	R62L	307	A_01163	hypothetical protein	4G1c,4G1d
1274130	A	T	NON_SYNONYMOUS_CODING	Q11L	181	A_01164	hypothetical protein	3B1
1275828	C	CT	FRAME_SHIFT	F167F?	435	ectB	Diaminobutyrate--2-oxoglutarate transaminase	3G1
1276255	G	T	NON_SYNONYMOUS_CODING	A309S	435	ectB	Diaminobutyrate--2-oxoglutarate transaminase	4G1b
1277221	T	C	NON_SYNONYMOUS_CODING	S58P	308	ectD	Ectoine dioxygenase	6G1a
1278036	GT	G	FRAME_SHIFT	C14	331	A_01169	hypothetical protein	2B1,2B2a,2B2b,4G1b
1278050	T	G	SYNONYMOUS_CODING	P15	331	A_01169	hypothetical protein	1B1a,1B1b
1278760	C	CG	FRAME_SHIFT	G254G?	331	A_01169	hypothetical protein	2B1
1280347	G	A	NON_SYNONYMOUS_CODING	E17K	122	panD	Aspartate 1-decarboxylase	3B1
1280989	A	T	NON_SYNONYMOUS_CODING	T90S	349	ascD	CDP-6-deoxy-L-threo-D-glycero-4-hexulose-3- dehydrase reductase	2B1,2B2a,2B2b
1281345	C	T	SYNONYMOUS_CODING	D208	349	ascD	CDP-6-deoxy-L-threo-D-glycero-4-hexulose-3- dehydrase reductase	4G1b
1282413	A	T	NON_SYNONYMOUS_CODING	Q151L	418	dadA	D-amino acid dehydrogenase	2G2
1282868	C	T	NON_SYNONYMOUS_CODING	H303Y	418	dadA	D-amino acid dehydrogenase	3G2
1283184	G	T	NON_SYNONYMOUS_CODING	R408L	418	dadA	D-amino acid dehydrogenase	6G1a
1283644	G	T	NON_SYNONYMOUS_CODING	R141L	444	ugpB_2	sn-glycerol-3-phosphate-binding periplasmic protein UgpB	3B1
1284635	C	A	INTERGENIC	-	-	-	intergenic region	1B1a,1B1b
1285070	G	T	SYNONYMOUS_CODING	A118	239	A_01176	hypothetical protein	4G1b
1285238	G	A	SYNONYMOUS_CODING	E174	239	A_01176	hypothetical protein	1B1b
1285323	C	T	NON_SYNONYMOUS_CODING	R203C	239	A_01176	hypothetical protein	4G1b
1286982	C	A	NON_SYNONYMOUS_CODING	A517D	524	A_01177	hypothetical protein	2B1,2B2a,2B2b
1287361	G	T	NON_SYNONYMOUS_CODING	R121L	371	A_01178	hypothetical protein	1B1a,1B1b
1287408	G	A	NON_SYNONYMOUS_CODING	A137T	371	A_01178	hypothetical protein	4G1a,4G1b,4G1c,4G1d
1287431	G	T	SYNONYMOUS_CODING	P144	371	A_01178	hypothetical protein	3B1
1288178	C	A	NON_SYNONYMOUS_CODING	P5Q	124	A_01179	hypothetical protein	1B1a,1B1b
1288897	C	T	SYNONYMOUS_CODING	I122	513	A_01180	hypothetical protein	2B1,2B2a,2B2b
1290108	T	C	NON_SYNONYMOUS_CODING	F15L	366	A_01181	hypothetical protein	3G2
1291618	G	T	NON_SYNONYMOUS_CODING	A143S	194	A_01182	hypothetical protein	3G1
1292363	T	TC	FRAME_SHIFT	R199P?	341	A_01183	hypothetical protein	1G2
1292478	G	T	NON_SYNONYMOUS_CODING	G236C	341	A_01183	hypothetical protein	1G2
1292754	A	G	NON_SYNONYMOUS_CODING	T328A	341	A_01183	hypothetical protein	6G1b
1293438	G	T	NON_SYNONYMOUS_CODING	G186C	873	alaS_2	Alanine--tRNA ligase	1B1a,1B1b
1293826	G	T	NON_SYNONYMOUS_CODING	R315L	873	alaS_2	Alanine--tRNA ligase	3B1
1295024	C	A	SYNONYMOUS_CODING	A714	873	alaS_2	Alanine--tRNA ligase	4G1a,4G1b,4G1c,4G1d
1295513	T	A	NON_SYNONYMOUS_CODING	L8Q	83	tusA_2	Sulfur carrier protein TusA	4G1b
1298322	G	T	NON_SYNONYMOUS_CODING	E146D	270	trmD	tRNA (guanine-N(1)-)-methyltransferase	3B1
1298809	C	T	NON_SYNONYMOUS_CODING	E945K	959	valS	Valine--tRNA ligase	5G1a,5G1b,6G1b
1298949	C	A	NON_SYNONYMOUS_CODING	R898L	959	valS	Valine--tRNA ligase	1B1a,1B1b
1299564	A	C	NON_SYNONYMOUS_CODING	L693R	959	valS	Valine--tRNA ligase	3B1
1302680	A	T	NON_SYNONYMOUS_CODING	Q90L	382	rlmN_2	Dual-specificity RNA methyltransferase RlmN	3B1
1304109	C	T	NON_SYNONYMOUS_CODING	P20L	428	ispG	4-hydroxy-3-methylbut-2-en-1-yl diphosphate synthase (flavodoxin)	1B1a,1B1b
1304819	A	T	NON_SYNONYMOUS_CODING	S257C	428	ispG	4-hydroxy-3-methylbut-2-en-1-yl diphosphate synthase (flavodoxin)	1B1a,1B1b
1306410	C	A	SYNONYMOUS_CODING	R331	415	hisS	Histidine--tRNA ligase	4G1b
1306780	G	T	NON_SYNONYMOUS_CODING	G38C	212	A_01196	hypothetical protein	1B1b
1307487	A	C	NON_SYNONYMOUS_CODING	S59R	385	bamB	Outer membrane protein assembly factor BamB	3B1
1307937	G	A	NON_SYNONYMOUS_CODING	A209T	385	bamB	Outer membrane protein assembly factor BamB	1B1a
1308014	C	A	SYNONYMOUS_CODING	R234	385	bamB	Outer membrane protein assembly factor BamB	1B1a,1B1b,3B1
1308209	T	A	SYNONYMOUS_CODING	A299	385	bamB	Outer membrane protein assembly factor BamB	7B1
1309612	C	T	NON_SYNONYMOUS_CODING	A373V	451	der	GTPase Der	1B1a,1B1b
1310597	C	A	NON_SYNONYMOUS_CODING	R251S	357	hisC_2	Histidinol-phosphate aminotransferase	3B1
1310889	T	G	NON_SYNONYMOUS_CODING	L348R	357	hisC_2	Histidinol-phosphate aminotransferase	2G1
1313061	G	T	NON_SYNONYMOUS_CODING	A188S	432	hflK	Modulator of FtsH protease HflK	2G2,3G1,6G1a
1313704	T	A	NON_SYNONYMOUS_CODING	V402E	432	hflK	Modulator of FtsH protease HflK	2G2
1315260	A	G	NON_SYNONYMOUS_CODING	Y103C	385	hisZ	ATP phosphoribosyltransferase regulatory subunit	2B1
1315523	G	T	NON_SYNONYMOUS_CODING	D191Y	385	hisZ	ATP phosphoribosyltransferase regulatory subunit	3B1
1315722	C	T	NON_SYNONYMOUS_CODING	A257V	385	hisZ	ATP phosphoribosyltransferase regulatory subunit	2B1
1317834	A	C	NON_SYNONYMOUS_CODING	Q77P	179	gpt	Xanthine phosphoribosyltransferase	2G1
1318415	TAC	AA	INTERGENIC	-	-	-	intergenic region	3G3
1318627	T	A	NON_SYNONYMOUS_CODING	L65Q	70	rpsU	30S ribosomal protein S21	3G1
1319081	G	T	NON_SYNONYMOUS_CODING	A131S	675	dnaG	DNA primase	5G1a
1319829	T	A	NON_SYNONYMOUS_CODING	L380Q	675	dnaG	DNA primase	3G1
1320925	G	A	INTERGENIC	-	-	-	intergenic region	1B1a,1B1b
1321201	A	C	INTERGENIC	-	-	-	intergenic region	3B1
1325089	G	T	SYNONYMOUS_CODING	L188	904	A_01212	hypothetical protein	3B1
1325188	C	A	SYNONYMOUS_CODING	A221	904	A_01212	hypothetical protein	3G3
1326007	C	A	SYNONYMOUS_CODING	G494	904	A_01212	hypothetical protein	3B1
1327302	C	A	SYNONYMOUS_CODING	P82	98	A_01213	hypothetical protein	2G1
1328069	C	T	INTERGENIC	-	-	-	intergenic region	5G1b
1328891	A	G	INTERGENIC	-	-	-	intergenic region	3B1
1329425	G	T	NON_SYNONYMOUS_CODING	G143C	146	A_01216	hypothetical protein	1B1a,1B1b
1330310	T	A	INTERGENIC	-	-	-	intergenic region	6G1a
1330546	G	T	SYNONYMOUS_CODING	A74	115	A_01218	hypothetical protein	3B1
1332239	TCATG	T	FRAME_SHIFT,FRAME_SHIFT+START_LOST	HA383,MP1	395196	kefC_1,kefC_2	Glutathione-regulated potassium-efflux system protein KefC / Glutathione-regulated potassium-efflux system protein KefC	1G1
1332368	C	T	NON_SYNONYMOUS_CODING	S43L	196	kefC_2	Glutathione-regulated potassium-efflux system protein KefC	2G2
1332835	C	A	INTERGENIC	-	-	-	intergenic region	3B1
1334073	C	A	NON_SYNONYMOUS_CODING	R112L	158	menI	1,4-dihydroxy-2-naphthoyl-CoA hydrolase	1B1b
1334905	T	A	NON_SYNONYMOUS_CODING	Q159L	303	A_01224	hypothetical protein	3B1
1335435	T	G	NON_SYNONYMOUS_CODING	I21L	32	A_01225	hypothetical protein	1B1a,1B1b
1336357	T	A	STOP_GAINED	K18*	215	rhtB_2	Homoserine/homoserine lactone efflux protein	3B1
1337454	T	G	NON_SYNONYMOUS_CODING	Q79P	410	A_01227	hypothetical protein	3G2,3G3
1337634	G	A	NON_SYNONYMOUS_CODING	S19L	410	A_01227	hypothetical protein	3G2
1338332	A	G	NON_SYNONYMOUS_CODING	T24A	85	A_01229	hypothetical protein	3G3
1339617	G	T	NON_SYNONYMOUS_CODING	A20E	98	A_01231	hypothetical protein	3G2,3G3
1339989	C	A	NON_SYNONYMOUS_CODING	R73S	454	yoaH	Putative methyl-accepting chemotaxis protein YoaH	2G2
1340524	T	C	NON_SYNONYMOUS_CODING	I251T	454	yoaH	Putative methyl-accepting chemotaxis protein YoaH	4G1a,4G1b,4G1c,4G1d
1340790	A	C	NON_SYNONYMOUS_CODING	I340L	454	yoaH	Putative methyl-accepting chemotaxis protein YoaH	2B1,2B2a,2B2b
1340966	A	G	SYNONYMOUS_CODING	E398	454	yoaH	Putative methyl-accepting chemotaxis protein YoaH	2G2
1343173	T	C	SYNONYMOUS_CODING	H98	208	A_01235	hypothetical protein	4G1a,4G1c,4G1d
1343323	G	T	SYNONYMOUS_CODING	V148	208	A_01235	hypothetical protein	1B1a
1344773	T	G	NON_SYNONYMOUS_CODING	V424G	742	rcsC_2	Sensor histidine kinase RcsC	1B1a,1B1b
1345876	T	G	NON_SYNONYMOUS_CODING	V50G	343	cheB_1	Protein-glutamate methylesterase/protein-glutamine glutaminase	3G2
1346288	T	C	SYNONYMOUS_CODING	D187	343	cheB_1	Protein-glutamate methylesterase/protein-glutamine glutaminase	1B1b
1346658	G	T	NON_SYNONYMOUS_CODING	A311S	343	cheB_1	Protein-glutamate methylesterase/protein-glutamine glutaminase	4G1a,4G1b,4G1c,4G1d
1346933	G	T	STOP_GAINED	E55*	340	cheB_2	Protein-glutamate methylesterase/protein-glutamine glutaminase	1G2
1347879	T	C	INTERGENIC	-	-	-	intergenic region	4G1a,4G1b,4G1c,4G1d
1349270	G	A	NON_SYNONYMOUS_CODING	S323L	514	gsiB_2	Glutathione-binding protein GsiB	5G1a,5G1b,6G1b
1349739	C	T	NON_SYNONYMOUS_CODING	G167S	514	gsiB_2	Glutathione-binding protein GsiB	3G1
1350024	T	A	STOP_GAINED	K72*	514	gsiB_2	Glutathione-binding protein GsiB	3B1
1350366	A	T	NON_SYNONYMOUS_CODING	M341K	374	A_01241	hypothetical protein	2G2
1350468	T	G	NON_SYNONYMOUS_CODING	K307T	374	A_01241	hypothetical protein	3G3
1350699	A	G	NON_SYNONYMOUS_CODING	I230T	374	A_01241	hypothetical protein	4G1a,4G1c,4G1d
1350784	G	T	NON_SYNONYMOUS_CODING	R202S	374	A_01241	hypothetical protein	2B1,2B2a,2B2b
1351447	T	G	INTERGENIC	-	-	-	intergenic region	3B1
1351461	C	T	INTERGENIC	-	-	-	intergenic region	3B1
1351530	C	T	INTERGENIC	-	-	-	intergenic region	1B1a,1B1b
1351902	T	G	NON_SYNONYMOUS_CODING	L93R	226	A_01242	hypothetical protein	6G1b
1353630	C	T	NON_SYNONYMOUS_CODING	R99Q	198	A_01245	hypothetical protein	2B1,2B2a,2B2b
1355246	A	G	NON_SYNONYMOUS_CODING	Y79H	192	A_01247	hypothetical protein	1G2
1356427	A	G	NON_SYNONYMOUS_CODING	L10P	317	A_01248	hypothetical protein	6G1b
1356818	A	G	NON_SYNONYMOUS_CODING	S195P	302	Hgd_1	2-(hydroxymethyl)glutarate dehydrogenase	2B2b
1357141	T	A	NON_SYNONYMOUS_CODING	Q87L	302	Hgd_1	2-(hydroxymethyl)glutarate dehydrogenase	1G2
1358283	G	T	NON_SYNONYMOUS_CODING	G249C	298	occR_3	Octopine catabolism/uptake operon regulatory protein OccR	1B1a,1B1b
1359335	T	C	SYNONYMOUS_CODING	D287	313	yegS	lipid kinase YegS	4G1a,4G1c,4G1d
1359399	C	A	NON_SYNONYMOUS_CODING	R309S	313	yegS	lipid kinase YegS	1B1a,1B1b
1359696	T	G	NON_SYNONYMOUS_CODING	V95G	276	cpdA_3	3',5'-cyclic adenosine monophosphate phosphodiesterase CpdA	1B1a,1B1b
1360866	C	A	SYNONYMOUS_CODING	G209	248	A_01253	hypothetical protein	3G2
1361222	G	A	SYNONYMOUS_CODING	G49	138	A_01254	hypothetical protein	2B2a
1361380	C	A	SYNONYMOUS_CODING	S138	142	A_01255	hypothetical protein	3B1
1361741	A	T	NON_SYNONYMOUS_CODING	L18Q	142	A_01255	hypothetical protein	3G2,3G3
1362550	A	G	INTERGENIC	-	-	-	intergenic region	3G2,3G3
1362762	T	G	SYNONYMOUS_CODING	A12	371	A_01257	Outer membrane porin protein	3G1
1362996	T	C	SYNONYMOUS_CODING	G90	371	A_01257	Outer membrane porin protein	4G1a,4G1c,4G1d
1363141	G	T	NON_SYNONYMOUS_CODING	G139C	371	A_01257	Outer membrane porin protein	2B1,2B2a,2B2b,2G2,3G1
1363251	T	A	SYNONYMOUS_CODING	V175	371	A_01257	Outer membrane porin protein	3G3
1367461	A	G	NON_SYNONYMOUS_CODING	T24A	455	nuoF	NADH-quinone oxidoreductase subunit F	6G1b
1367939	T	G	NON_SYNONYMOUS_CODING	L183R	455	nuoF	NADH-quinone oxidoreductase subunit F	5G1a,5G1b
1368946	G	T	NON_SYNONYMOUS_CODING	A58S	775	nqo3	NADH-quinone oxidoreductase chain 3	3B1
1370086	G	T	NON_SYNONYMOUS_CODING	V438L	775	nqo3	NADH-quinone oxidoreductase chain 3	1B1a,1B1b
1370701	A	G	NON_SYNONYMOUS_CODING	T643A	775	nqo3	NADH-quinone oxidoreductase chain 3	3G2
1371941	C	A	SYNONYMOUS_CODING	G280	357	nuoH	NADH-quinone oxidoreductase subunit H	3G2,3G3
1372136	G	T	SYNONYMOUS_CODING	V345	357	nuoH	NADH-quinone oxidoreductase subunit H	3B1
1373227	G	T	SYNONYMOUS_CODING	P175	211	A_01267	hypothetical protein	4G1c,4G1d
1374466	C	T	NON_SYNONYMOUS_CODING	T269I	671	nuoL	NADH-quinone oxidoreductase subunit L	1B1b
1374587	C	A	SYNONYMOUS_CODING	L309	671	nuoL	NADH-quinone oxidoreductase subunit L	1B1a,1B1b
1375077	G	T	NON_SYNONYMOUS_CODING	D473Y	671	nuoL	NADH-quinone oxidoreductase subunit L	3B1
1375328	C	T	SYNONYMOUS_CODING	V556	671	nuoL	NADH-quinone oxidoreductase subunit L	4G1b
1377046	C	T	SYNONYMOUS_CODING	R458	500	nuoM	NADH-quinone oxidoreductase subunit M	5G1b
1377584	T	G	NON_SYNONYMOUS_CODING	Y134D	494	nuoN	NADH-quinone oxidoreductase subunit N	3G1
1378231	G	A	SYNONYMOUS_CODING	L349	494	nuoN	NADH-quinone oxidoreductase subunit N	1B1a,1B1b
1378539	C	A	NON_SYNONYMOUS_CODING	P452Q	494	nuoN	NADH-quinone oxidoreductase subunit N	1B1a,1B1b
1379434	C	A	NON_SYNONYMOUS_CODING	A163S	285	A_01273	hypothetical protein	6G1b
1380344	G	T	NON_SYNONYMOUS_CODING	L1023M	1154	mfd	Transcription-repair-coupling factor	7B1
1380838	G	T	NON_SYNONYMOUS_CODING	P858H	1154	mfd	Transcription-repair-coupling factor	3B1
1380887	C	A	STOP_GAINED	E842*	1154	mfd	Transcription-repair-coupling factor	3B1
1382166	C	CG	FRAME_SHIFT	P415P?	1154	mfd	Transcription-repair-coupling factor	4G1b
1384439	C	T	SYNONYMOUS_CODING	P107	162	ispF	2-C-methyl-D-erythritol 2,4-cyclodiphosphate synthase	1B1a,1B1b
1385162	T	C	NON_SYNONYMOUS_CODING	D9G	172	ahpD	Alkyl hydroperoxide reductase AhpD	4G1a,4G1b,4G1c,4G1d
1385177	A	G	NON_SYNONYMOUS_CODING	L4P	172	ahpD	Alkyl hydroperoxide reductase AhpD	5G1b
1385300	A	C	NON_SYNONYMOUS_CODING	L165R	182	A_01278	Alkyl hydroperoxide reductase C	4G1a,4G1c,4G1d
1386255	T	G	NON_SYNONYMOUS_CODING	E332D	464	envZ	Osmolarity sensor protein EnvZ	2G1
1386515	T	A	NON_SYNONYMOUS_CODING	I246F	464	envZ	Osmolarity sensor protein EnvZ	4G1a,4G1b,4G1c,4G1d,5G1a,5G1b,6G1b
1386527	T	C	NON_SYNONYMOUS_CODING	M242V	464	envZ	Osmolarity sensor protein EnvZ	1G1
1386553	C	A	NON_SYNONYMOUS_CODING	R233L	464	envZ	Osmolarity sensor protein EnvZ	3B1
1386607	G	T	NON_SYNONYMOUS_CODING	P215Q	464	envZ	Osmolarity sensor protein EnvZ	6G1a
1386718	A	T	NON_SYNONYMOUS_CODING	V178E	464	envZ	Osmolarity sensor protein EnvZ	1G2,2G2,3G1
1386790	C	A	NON_SYNONYMOUS_CODING	R154L	464	envZ	Osmolarity sensor protein EnvZ	1B1a,1B1b
1386973	T	G	NON_SYNONYMOUS_CODING	Y93S	464	envZ	Osmolarity sensor protein EnvZ	3G2,3G3
1388038	G	A	INTERGENIC	-	-	-	intergenic region	5G1a,5G1b,6G1b
1388592	C	T	NON_SYNONYMOUS_CODING	P148L	420	A_01281	hypothetical protein	4G1c,4G1d
1388607	C	A	NON_SYNONYMOUS_CODING	A153E	420	A_01281	hypothetical protein	2G1
1388721	C	A	NON_SYNONYMOUS_CODING	P191Q	420	A_01281	hypothetical protein	4G1a,4G1b,4G1c,4G1d
1389159	C	A	NON_SYNONYMOUS_CODING	A337E	420	A_01281	hypothetical protein	3B1
1391741	G	T	INTERGENIC	-	-	-	intergenic region	3G1
1392003	T	G	NON_SYNONYMOUS_CODING	V47G	1176	smc_1	Chromosome partition protein Smc	2G2
1392421	C	T	SYNONYMOUS_CODING	D186	1176	smc_1	Chromosome partition protein Smc	2B2a,2B2b
1393126	C	A	SYNONYMOUS_CODING	R421	1176	smc_1	Chromosome partition protein Smc	3G2
1393212	A	C	NON_SYNONYMOUS_CODING	Q450P	1176	smc_1	Chromosome partition protein Smc	1B1a,1B1b
1393385	G	A	NON_SYNONYMOUS_CODING	A508T	1176	smc_1	Chromosome partition protein Smc	6G1a
1393947	A	G	NON_SYNONYMOUS_CODING	Q695R	1176	smc_1	Chromosome partition protein Smc	1G2
1395956	G	T	NON_SYNONYMOUS_CODING	A173S	360	zipA	Cell division protein ZipA	3B1
1396314	C	A	NON_SYNONYMOUS_CODING	P292Q	360	zipA	Cell division protein ZipA	2G2
1397325	G	A	NON_SYNONYMOUS_CODING	M268I	694	ligA	DNA ligase	1G2
1397984	A	C	NON_SYNONYMOUS_CODING	Q488P	694	ligA	DNA ligase	3B1
1400466	A	G	NON_SYNONYMOUS_CODING	I139T	261	tcyA	L-cystine-binding protein TcyA	6G1a
1400770	T	C	NON_SYNONYMOUS_CODING	I38V	261	tcyA	L-cystine-binding protein TcyA	3G2
1400890	A	G	INTERGENIC	-	-	-	intergenic region	4G1c,4G1d
1401315	A	G	NON_SYNONYMOUS_CODING	L188P	278	rhaR_1	HTH-type transcriptional activator RhaR	4G1b
1401449	G	A	SYNONYMOUS_CODING	V143	278	rhaR_1	HTH-type transcriptional activator RhaR	1B1a
1401865	G	A	NON_SYNONYMOUS_CODING	P5S	278	rhaR_1	HTH-type transcriptional activator RhaR	1B1b
1403256	C	T	NON_SYNONYMOUS_CODING	G92S	258	A_01292	putative parvulin-type peptidyl-prolyl cis-trans isomerase	3G2,3G3
1405375	C	A	NON_SYNONYMOUS_CODING	R171S	225	bioM	Biotin transport ATP-binding protein BioM	1B1a,1B1b
1406739	G	T	INTERGENIC	-	-	-	intergenic region	3B1
1407161	A	C	NON_SYNONYMOUS_CODING	T72P	387	A_01299	Leu/Ile/Val-binding protein	3B1
1408009	C	A	SYNONYMOUS_CODING	G354	387	A_01299	Leu/Ile/Val-binding protein	1B1a,1B1b
1408907	C	T	SYNONYMOUS_CODING	A211	345	A_01300	hypothetical protein	2G2
1408957	C	A	NON_SYNONYMOUS_CODING	T228K	345	A_01300	hypothetical protein	2G2
1409907	A	G	NON_SYNONYMOUS_CODING	N198D	611	btuD_8	Vitamin B12 import ATP-binding protein BtuD	3B1
1410332	C	A	SYNONYMOUS_CODING	R339	611	btuD_8	Vitamin B12 import ATP-binding protein BtuD	4G1a,4G1c,4G1d
1410925	A	G	NON_SYNONYMOUS_CODING	Q537R	611	btuD_8	Vitamin B12 import ATP-binding protein BtuD	5G1b
1411812	T	A	NON_SYNONYMOUS_CODING	L222Q	246	livF_9	High-affinity branched-chain amino acid transport ATP-binding protein LivF	6G1a
1413678	A	T	NON_SYNONYMOUS_CODING	L106Q	699	plcN_1	Non-hemolytic phospholipase C	3B1
1413843	T	G	NON_SYNONYMOUS_CODING	Q51P	699	plcN_1	Non-hemolytic phospholipase C	1B1a,1B1b
1414243	G	A	SYNONYMOUS_CODING	R225	279	ilvE_2	Branched-chain-amino-acid aminotransferase	1G2
1415109	C	T	SYNONYMOUS_CODING	Q53	100	A_01305	hypothetical protein	1G2
1416222	C	T	SYNONYMOUS_CODING	A35	327	A_01306	hypothetical protein	2B1
1416785	A	G	SYNONYMOUS_CODING	G142	295	livH_10	High-affinity branched-chain amino acid transport system permease protein LivH	1G2
1416897	A	G	NON_SYNONYMOUS_CODING	L105P	295	livH_10	High-affinity branched-chain amino acid transport system permease protein LivH	1B1b
1416993	A	C	NON_SYNONYMOUS_CODING	L73R	295	livH_10	High-affinity branched-chain amino acid transport system permease protein LivH	2G1
1417537	C	A	NON_SYNONYMOUS_CODING	D327Y	404	A_01308	hypothetical protein	3B1
1420388	A	G	NON_SYNONYMOUS_CODING	F171L	211	nth	Endonuclease III	2B1
1420571	C	A	NON_SYNONYMOUS_CODING	A110S	211	nth	Endonuclease III	3G2
1421332	T	A	NON_SYNONYMOUS_CODING	Q76L	209	rsxB	Ion-translocating oxidoreductase complex subunit B	4G1a,4G1b,4G1c,4G1d
1421908	T	C	NON_SYNONYMOUS_CODING	D310G	408	A_01313	hypothetical protein	4G1b
1423173	G	T	NON_SYNONYMOUS_CODING	Q200K	265	fpr_1	Ferredoxin--NADP reductase	1B1a,1B1b
1423433	T	C	NON_SYNONYMOUS_CODING	E113G	265	fpr_1	Ferredoxin--NADP reductase	6G1a
1425535	C	A	SYNONYMOUS_CODING	R12	117	rutC_2	Putative aminoacrylate peracid reductase RutC	3G1
1425662	G	A	NON_SYNONYMOUS_CODING	A55T	117	rutC_2	Putative aminoacrylate peracid reductase RutC	1B1a
1426802	C	A	SYNONYMOUS_CODING	A143	277	mtfA	Protein MtfA	4G1b
1427370	C	T	INTERGENIC	-	-	-	intergenic region	4G1b
1427668	G	T	NON_SYNONYMOUS_CODING	A79S	745	relA	GTP pyrophosphokinase	1B1a,1B1b
1427860	C	A	NON_SYNONYMOUS_CODING	R143S	745	relA	GTP pyrophosphokinase	3B1
1428205	G	T	NON_SYNONYMOUS_CODING	G258C	745	relA	GTP pyrophosphokinase	1B1a,1B1b
1428790	T	G	NON_SYNONYMOUS_CODING	C453G	745	relA	GTP pyrophosphokinase	2B2a
1430919	A	G	NON_SYNONYMOUS_CODING	F28S	437	proP_2	Proline/betaine transporter	6G1a
1432003	C	A	NON_SYNONYMOUS_CODING	P284Q	383	argE_1	Acetylornithine deacetylase	1B1a,1B1b
1435904	A	C	NON_SYNONYMOUS_CODING	S95R	181	pagL	Lipid A deacylase PagL	1B1a,1B1b
1436581	C	T	NON_SYNONYMOUS_CODING	V918M	1024	rne	Ribonuclease E	4G1a,4G1c,4G1d
1437726	G	T	NON_SYNONYMOUS_CODING	A536E	1024	rne	Ribonuclease E	3B1
1438104	A	T	NON_SYNONYMOUS_CODING	V410E	1024	rne	Ribonuclease E	3B1
1439564	T	C	INTERGENIC	-	-	-	intergenic region	2B1
1440118	C	T	NON_SYNONYMOUS_CODING	P70S	301	rluC	Ribosomal large subunit pseudouridine synthase C	1B1b
1440636	T	C	SYNONYMOUS_CODING	G242	301	rluC	Ribosomal large subunit pseudouridine synthase C	2B2a
1440913	C	A	SYNONYMOUS_CODING	L32	218	cbbZC_2	Phosphoglycolate phosphatase, chromosomal	3B1
1445180	A	C	NON_SYNONYMOUS_CODING	L7R	179	yceF	7-methyl-GTP pyrophosphatase	2G2
1445378	C	A	INTERGENIC	-	-	-	intergenic region	2G2
1445878	G	T	SYNONYMOUS_CODING	L122	215	A_01335	hypothetical protein	3B1
1446212	C	T	INTERGENIC	-	-	-	intergenic region	5G1a,5G1b,6G1b
1446380	C	T	SYNONYMOUS_CODING	T56	60	rpmF	50S ribosomal protein L32	6G1b
1447483	G	T	NON_SYNONYMOUS_CODING	A336S	346	plsX	Phosphate acyltransferase	1B1a
1447510	A	T	NON_SYNONYMOUS_CODING	T345S	346	plsX	Phosphate acyltransferase	3B1
1448832	C	T	SYNONYMOUS_CODING	S90	311	fabD	Malonyl CoA-acyl carrier protein transacylase	1B1a,1B1b
1449237	G	T	SYNONYMOUS_CODING	P225	311	fabD	Malonyl CoA-acyl carrier protein transacylase	1B1a,1B1b
1449403	G	T	NON_SYNONYMOUS_CODING	G281C	311	fabD	Malonyl CoA-acyl carrier protein transacylase	3B1
1449764	C	T	SYNONYMOUS_CODING	I88	250	fabG_5	3-oxoacyl-[acyl-carrier-protein] reductase FabG	2G2
1449814	A	G	NON_SYNONYMOUS_CODING	K105R	250	fabG_5	3-oxoacyl-[acyl-carrier-protein] reductase FabG	1B1a,1B1b
1453908	C	A	SYNONYMOUS_CODING	R91	343	mucB	Sigma factor AlgU regulatory protein MucB	3B1
1454118	C	T	SYNONYMOUS_CODING	R161	343	mucB	Sigma factor AlgU regulatory protein MucB	3G3
1456968	G	A	NON_SYNONYMOUS_CODING	R244H	630	lepA	Elongation factor 4	4G1b
1457943	T	A	NON_SYNONYMOUS_CODING	V569E	630	lepA	Elongation factor 4	1B1a,1B1b
1459295	C	A	SYNONYMOUS_CODING	R84	251	rnc	Ribonuclease 3	3G2,6G1b
1460724	C	T	NON_SYNONYMOUS_CODING	L2F	181	recO	DNA repair protein RecO	2G1
1460987	G	A	SYNONYMOUS_CODING	R89	181	recO	DNA repair protein RecO	1B1b
1461237	C	A	NON_SYNONYMOUS_CODING	R173S	181	recO	DNA repair protein RecO	3G1
1462642	G	T	SYNONYMOUS_CODING	A68	145	A_01354	hypothetical protein	1B1a,1B1b
1463464	T	A	NON_SYNONYMOUS_CODING	S305C	504	pepA	Cytosol aminopeptidase	1G2
1464362	T	C	SYNONYMOUS_CODING	T5	504	pepA	Cytosol aminopeptidase	4G1a,4G1b,4G1c,4G1d
1464769	G	T	SYNONYMOUS_CODING	V113	370	lptF	Lipopolysaccharide export system permease protein LptF	1B1a,1B1b
1465199	C	A	NON_SYNONYMOUS_CODING	R257S	370	lptF	Lipopolysaccharide export system permease protein LptF	1B1a,1B1b
1465239	C	A	NON_SYNONYMOUS_CODING	A270D	370	lptF	Lipopolysaccharide export system permease protein LptF	4G1b
1467575	A	T	NON_SYNONYMOUS_CODING	S314C	405	A_01358	hypothetical protein	6G1a
1469504	G	A	INTERGENIC	-	-	-	intergenic region	1B1a,1B1b
1470626	T	C	INTERGENIC	-	-	-	intergenic region	4G1b
1472022	T	A	INTERGENIC	-	-	-	intergenic region	3G2
1473440	G	T	SYNONYMOUS_CODING	A451	628	acsA_1	Acetyl-coenzyme A synthetase	1B1a,1B1b
1474510	A	T	NON_SYNONYMOUS_CODING	T45S	437	A_01365	hypothetical protein	1B1a,1B1b
1475519	C	T	NON_SYNONYMOUS_CODING	A381V	437	A_01365	hypothetical protein	3G3
1475613	G	A	SYNONYMOUS_CODING	G412	437	A_01365	hypothetical protein	2G2
1476986	A	C	NON_SYNONYMOUS_CODING	H382P	659	acs	Acetyl-coenzyme A synthetase	4G1a,4G1b,4G1c,4G1d
1477749	C	A	SYNONYMOUS_CODING	G636	659	acs	Acetyl-coenzyme A synthetase	2G2
1478065	C	T	SYNONYMOUS_CODING	F50	294	yijE_1	putative cystine transporter YijE	4G1b
1479699	C	CA	FRAME_SHIFT	G295R?	337	ltaE	Low specificity L-threonine aldolase	1B1b
1479861	A	T	NON_SYNONYMOUS_CODING	L97Q	104	A_01369	hypothetical protein	2G1
1480032	T	A	NON_SYNONYMOUS_CODING	Q40L	104	A_01369	hypothetical protein	1G2
1480198	C	T	INTERGENIC	-	-	-	intergenic region	1B1b
1480350	G	T	NON_SYNONYMOUS_CODING	P233Q	277	A_01370	hypothetical protein	1B1a,1B1b,1G2,3B1,4G1a,4G1b,4G1c,4G1d
1480445	T	G	SYNONYMOUS_CODING	P201	277	A_01370	hypothetical protein	1G2
1480829	G	T	SYNONYMOUS_CODING	G73	277	A_01370	hypothetical protein	6G1a
1480881	A	T	STOP_GAINED	L56*	277	A_01370	hypothetical protein	3B1
1481788	G	A	SYNONYMOUS_CODING	P314	548	A_01371	Electron transfer flavoprotein-ubiquinone oxidoreductase	2B2a
1481810	G	T	NON_SYNONYMOUS_CODING	A307D	548	A_01371	Electron transfer flavoprotein-ubiquinone oxidoreductase	2G2
1481921	T	G	NON_SYNONYMOUS_CODING	N270T	548	A_01371	Electron transfer flavoprotein-ubiquinone oxidoreductase	2B1,2B2a,2B2b
1482165	C	T	NON_SYNONYMOUS_CODING	A189T	548	A_01371	Electron transfer flavoprotein-ubiquinone oxidoreductase	4G1c,4G1d
1483322	G	T	NON_SYNONYMOUS_CODING	R154L	156	A_01372	hypothetical protein	5G1a,5G1b,6G1b
1483601	T	A	NON_SYNONYMOUS_CODING	F60L	232	scoA_1	putative succinyl-CoA:3-ketoacid coenzyme A transferase subunit A	2B1,2B2a,2B2b
1484073	G	T	NON_SYNONYMOUS_CODING	A218S	232	scoA_1	putative succinyl-CoA:3-ketoacid coenzyme A transferase subunit A	2G2
1484702	A	T	NON_SYNONYMOUS_CODING	K190N	217	scoB_1	putative succinyl-CoA:3-ketoacid coenzyme A transferase subunit B	1B1b
1485473	T	G	NON_SYNONYMOUS_CODING	L162W	294	ybbH	putative HTH-type transcriptional regulator YbbH	4G1a,4G1c,4G1d
1485952	A	G	NON_SYNONYMOUS_CODING	Y28C	326	iaaA	Isoaspartyl peptidase	2B2a,2B2b
1486380	C	T	STOP_GAINED	Q171*	326	iaaA	Isoaspartyl peptidase	6G1a
1487055	C	A	SYNONYMOUS_CODING	S56	628	gsiA_2	Glutathione import ATP-binding protein GsiA	3B1
1487399	A	C	NON_SYNONYMOUS_CODING	Q171P	628	gsiA_2	Glutathione import ATP-binding protein GsiA	3B1
1487671	G	T	NON_SYNONYMOUS_CODING	A262S	628	gsiA_2	Glutathione import ATP-binding protein GsiA	2G2
1488009	C	A	SYNONYMOUS_CODING	T374	628	gsiA_2	Glutathione import ATP-binding protein GsiA	1G2
1489087	A	G	NON_SYNONYMOUS_CODING	D80G	517	gsiB_3	Glutathione-binding protein GsiB	2B2a
1489568	G	T	SYNONYMOUS_CODING	A240	517	gsiB_3	Glutathione-binding protein GsiB	3B1
1489576	C	T	NON_SYNONYMOUS_CODING	A243V	517	gsiB_3	Glutathione-binding protein GsiB	1B1a,1B1b
1489598	G	A	SYNONYMOUS_CODING	Q250	517	gsiB_3	Glutathione-binding protein GsiB	2B2a
1490711	A	T	NON_SYNONYMOUS_CODING	I79F	306	gsiC_3	Glutathione transport system permease protein GsiC	4G1c,4G1d
1491729	G	T	NON_SYNONYMOUS_CODING	A109S	297	gsiD_2	Glutathione transport system permease protein GsiD	1B1b
1491831	A	G	NON_SYNONYMOUS_CODING	M143V	297	gsiD_2	Glutathione transport system permease protein GsiD	4G1a,4G1b,4G1c,4G1d
1492315	A	G	INTERGENIC	-	-	-	intergenic region	4G1a,4G1b,4G1c,4G1d
1493503	T	G	NON_SYNONYMOUS_CODING	V12G	272	dppA_2	D-aminopeptidase	3B1
1493575	C	T	NON_SYNONYMOUS_CODING	T36M	272	dppA_2	D-aminopeptidase	3G2
1495394	A	G	NON_SYNONYMOUS_CODING	T365A	598	A_01383	hypothetical protein	3G2
1495919	T	G	NON_SYNONYMOUS_CODING	F540V	598	A_01383	hypothetical protein	3G2
1497392	G	T	SYNONYMOUS_CODING	L352	550	pyrG	CTP synthase	2B2b
1497425	A	G	SYNONYMOUS_CODING	E363	550	pyrG	CTP synthase	4G1b
1500074	G	T	SYNONYMOUS_CODING	T92	123	ftsB	Cell division protein FtsB	1B1a,1B1b
1500146	C	A	SYNONYMOUS_CODING	G116	123	ftsB	Cell division protein FtsB	3G2,3G3
1500376	T	C	NON_SYNONYMOUS_CODING	S155G	218	A_01388	hypothetical protein	4G1b
1501953	G	T	NON_SYNONYMOUS_CODING	R141S	173	yrdA	Protein YrdA	3B1
1502415	G	T	SYNONYMOUS_CODING	A549	554	acsA_2	Acetyl-coenzyme A synthetase	3B1
1503830	C	A	NON_SYNONYMOUS_CODING	G78C	554	acsA_2	Acetyl-coenzyme A synthetase	3B1
1504251	G	A	SYNONYMOUS_CODING	H278	279	lpxH_1	UDP-2,3-diacylglucosamine hydrolase	1B1a,1B1b,3B1
1505792	C	A	INTERGENIC	-	-	-	intergenic region	1G2
1505942	C	A	NON_SYNONYMOUS_CODING	A52S	65	A_01394	hypothetical protein	4G1a,4G1b,4G1c,4G1d
1506137	G	A	INTERGENIC	-	-	-	intergenic region	4G1a,4G1b,4G1c,4G1d
1506454	C	T	NON_SYNONYMOUS_CODING	D485N	529	rlmL	Ribosomal RNA large subunit methyltransferase K/L	2B3,7B1,8B1
1506934	C	A	NON_SYNONYMOUS_CODING	A325S	529	rlmL	Ribosomal RNA large subunit methyltransferase K/L	1G2
1509094	T	C	NON_SYNONYMOUS_CODING	Y256C	481	prpD_1	2-methylcitrate dehydratase	1B1a,1B1b
1509716	C	A	NON_SYNONYMOUS_CODING	A49S	481	prpD_1	2-methylcitrate dehydratase	2G2,3B1,3G1,6G1a
1509720	G	A	SYNONYMOUS_CODING	L47	481	prpD_1	2-methylcitrate dehydratase	3G2
1509836	G	A	NON_SYNONYMOUS_CODING	R9C	481	prpD_1	2-methylcitrate dehydratase	4G1b
1510557	A	G	NON_SYNONYMOUS_CODING	L184P	396	prpC	2-methylcitrate synthase	2B2b
1512184	T	G	INTERGENIC	-	-	-	intergenic region	2B1
1512368	A	C	NON_SYNONYMOUS_CODING	V302G	329	mdh	Malate dehydrogenase	2B2a
1513085	C	T	NON_SYNONYMOUS_CODING	C63Y	329	mdh	Malate dehydrogenase	1B1a
1513435	T	C	INTERGENIC	-	-	-	intergenic region	1B1b
1513597	C	T	NON_SYNONYMOUS_CODING	A2V	259	yurK	putative HTH-type transcriptional regulator YurK	4G1a,4G1c,4G1d
1513665	A	C	NON_SYNONYMOUS_CODING	S25R	259	yurK	putative HTH-type transcriptional regulator YurK	1G2
1513964	G	A	SYNONYMOUS_CODING	R124	259	yurK	putative HTH-type transcriptional regulator YurK	2B2a
1514081	C	A	SYNONYMOUS_CODING	I163	259	yurK	putative HTH-type transcriptional regulator YurK	1B1a,1B1b
1514124	C	T	NON_SYNONYMOUS_CODING	L178F	259	yurK	putative HTH-type transcriptional regulator YurK	4G1a
1514180	C	A	NON_SYNONYMOUS_CODING	S196R	259	yurK	putative HTH-type transcriptional regulator YurK	1B1a,1B1b
1514939	C	A	SYNONYMOUS_CODING	R11	127	sdhD	Succinate dehydrogenase hydrophobic membrane anchor subunit	1B1a,1B1b
1515378	C	T	SYNONYMOUS_CODING	L29	592	sdhA	Succinate dehydrogenase flavoprotein subunit	5G1a,5G1b,6G1b
1515718	C	T	NON_SYNONYMOUS_CODING	A142V	592	sdhA	Succinate dehydrogenase flavoprotein subunit	4G1a,4G1b,4G1c,4G1d
1516943	G	T	SYNONYMOUS_CODING	P550	592	sdhA	Succinate dehydrogenase flavoprotein subunit	1B1a,1B1b
1518610	C	T	NON_SYNONYMOUS_CODING	R168C	433	gltA	Citrate synthase	1G1
1519673	A	T	NON_SYNONYMOUS_CODING	L236Q	290	cmpR_3	HTH-type transcriptional activator CmpR	3G2
1519721	A	G	NON_SYNONYMOUS_CODING	L220P	290	cmpR_3	HTH-type transcriptional activator CmpR	3G2
[truncated: 4,488 more rows]

## Sheet: Sup. Fig. 7
Output from topGO for GO terms with pvalues < 0.05 beeing enriched in the 25 genes mutated in all E9G DnaQ isolates
GO.ID	Term	pValue	Annotated	Significant	Expected	test
GO:0006099	GO:0006099, tricarboxylic acid cycle	0.0041	17	2	0.1	KS_elim_0.01
GO:1902600	GO:1902600, proton transmembrane transport	0.0109	28	2	0.16	KS_elim_0.01
GO:0006468	GO:0006468, protein phosphorylation	0.0379	36	2	0.21	KS_elim_0.01
GO:0006470	GO:0006470, protein dephosphorylation	0.0399	7	1	0.04	KS_elim_0.01
GO:0043094	GO:0043094, cellular metabolic compound salvage	0.0399	7	1	0.04	KS_elim_0.01
GO:0008616	GO:0008616, queuosine biosynthetic process	0.0455	8	1	0.05	KS_elim_0.01

[truncated: 3 more sheets: Sup. Fig. 11, Sup. Fig. 12, Sup. Data 3]
